# Supplementary material for: MultiVI: deep generative model for the integration of multimodal data
Source: Nat Methods. 2023 Jun 29;20(8):1222–31. doi: 10.1038/s41592-023-01909-9 (PMC10406609; doi:10.1038/s41592-023-01909-9)
Supplement: Supplementary file 3 — Supplementary tables 1 and 2. [file 41592_2023_1909_MOESM3_ESM.xlsx]

## Sheet: Supplementary_Table_1
	p	proba_de	bayes_factor	obs_fdr	is_de_fdr_0.05	logfc	lfc_mean	qval
AL627309.5	4.52674e-08	0.8606	1.82028	TRUE	FALSE	-0.942623	-1.2078	2.19331e-07
LINC01409	0.481474	0.8208	1.52178	FALSE	FALSE	0.328684	0.612862	0.492701
LINC01128	0.0151108	0.7866	1.30455	TRUE	FALSE	-0.169613	-0.509115	0.0268621
LINC00115	0.135189	0.6716	0.715431	FALSE	FALSE	-0.222035	-0.0406992	0.176472
NOC2L	0.00639935	0.6008	0.4088	TRUE	FALSE	0.023641	0.320127	0.0126991
KLHL17	0.0963206	0.6954	0.825488	FALSE	FALSE	-0.332052	0.308632	0.132783
HES4	2.23101e-09	0.8028	1.40389	TRUE	FALSE	-1.79652	-0.400624	1.21271e-08
ISG15	1.84474e-20	0.8064	1.42679	TRUE	FALSE	-0.815013	0.219603	2.08779e-19
C1orf159	0.000274746	0.8764	1.95877	TRUE	FALSE	-0.41745	-0.738649	0.000757119
AL390719.3	0.100991	0.6828	0.766669	FALSE	FALSE	-0.259945	-0.266989	0.138132
TNFRSF18	0.00473366	0.9234	2.48947	TRUE	TRUE	-1.16244	0.895078	0.00972892
TNFRSF4	4.7832e-05	0.9156	2.38401	TRUE	TRUE	-3.03085	-0.63066	0.000152183
SDF4	0.000697363	0.7918	1.33581	TRUE	FALSE	-0.121312	0.514164	0.00177118
B3GALT6	0.0214318	0.7644	1.17696	TRUE	FALSE	-0.199721	0.60528	0.0364469
UBE2J2	0.00176919	0.7076	0.883756	TRUE	FALSE	-0.159848	0.409149	0.00406869
ACAP3	0.000762221	0.647	0.605878	TRUE	FALSE	-0.559709	-0.279046	0.00191735
PUSL1	0.0227548	0.7126	0.908045	TRUE	FALSE	-0.355145	-0.254641	0.0383528
INTS11	0.0657963	0.6886	0.793582	FALSE	FALSE	0.211264	0.219216	0.0961616
CPTP	0.105266	0.8052	1.41912	FALSE	FALSE	-0.345295	0.92061	0.143019
DVL1	0.0215875	0.8656	1.8626	TRUE	FALSE	-0.635657	-0.158828	0.0366752
AURKAIP1	3.06304e-05	0.7928	1.34189	TRUE	FALSE	-0.244033	0.713294	0.000100935
CCNL2	0.201611	0.5608	0.244409	FALSE	FALSE	0.132995	0.241239	0.244581
MRPL20-AS1	0.272272	0.9884	4.44508	FALSE	TRUE	0.145087	1.58519	0.31292
MRPL20	0.00233278	0.7246	0.967395	TRUE	FALSE	-0.145221	0.376746	0.00519585
ATAD3B	0.0542541	0.5736	0.296554	FALSE	FALSE	-0.14779	-0.180715	0.0815455
ATAD3A	0.0318753	0.6524	0.629605	FALSE	FALSE	-0.18845	0.322369	0.0514263
SSU72	4.08572e-05	0.7192	0.940497	TRUE	FALSE	-0.210889	0.379399	0.000131462
AL645728.1	0.000349199	0.6962	0.829267	TRUE	FALSE	-0.985111	0.162757	0.000942685
MIB2	0.00447169	0.7958	1.36025	TRUE	FALSE	-0.22779	-0.645308	0.0092588
MMP23B	0.0330717	0.9326	2.62733	FALSE	TRUE	-1.69885	1.42268	0.0531304
CDK11B	9.55575e-10	0.7864	1.30336	TRUE	FALSE	-0.377974	-0.56684	5.39845e-09
SLC35E2B	0.0924814	0.7118	0.904142	FALSE	FALSE	0.0769584	0.0939393	0.128319
CDK11A	0.000563313	0.4058	-0.381356	TRUE	FALSE	-0.0968496	-0.128	0.00145729
SLC35E2A	0.468473	0.7848	1.29386	FALSE	FALSE	0.207125	0.548224	0.482576
NADK	3.22072e-17	0.9488	2.91946	TRUE	TRUE	-0.851091	0.254801	3.05487e-16
GNB1	0.000951037	0.7458	1.07634	TRUE	FALSE	-0.0736123	-0.378973	0.0023334
PRKCZ	0.24908	0.7818	1.27619	FALSE	FALSE	0.217599	0.987185	0.291119
FAAP20	0.00515894	0.8488	1.72522	TRUE	FALSE	-0.202321	0.795232	0.0104926
SKI	0.0146945	0.7808	1.27033	TRUE	FALSE	0.00274484	-0.4564	0.0262142
MORN1	0.0105393	0.8924	2.11549	TRUE	FALSE	0.630011	0.826803	0.0196786
RER1	5.75225e-06	0.6618	0.671326	TRUE	FALSE	-0.287734	0.0436026	2.12541e-05
PEX10	0.270242	0.644	0.592768	FALSE	FALSE	0.475579	0.188071	0.311137
PLCH2	0.0257407	0.8334	1.60992	TRUE	FALSE	-0.705175	0.0992909	0.0427155
PANK4	0.0475338	0.581	0.32688	FALSE	FALSE	-0.0321804	-0.0368423	0.0729059
AL139246.5	0.179946	0.6912	0.805735	FALSE	FALSE	-0.0200244	-0.0826699	0.223057
TNFRSF14-AS1	0.168416	0.8886	2.07652	FALSE	FALSE	0.437039	0.96226	0.21141
TNFRSF14	0.0306669	0.6788	0.748263	TRUE	FALSE	0.0632695	-0.328744	0.0497353
PRXL2B	0.0767639	0.7456	1.07528	FALSE	FALSE	-0.60007	0.442464	0.109862
TTC34	0.231104	0.9154	2.38143	FALSE	TRUE	0.465316	1.02885	0.273715
MEGF6	0.243465	0.9142	2.36603	FALSE	FALSE	-0.0533231	0.150629	0.285903
TPRG1L	0.0547317	0.766	1.18586	FALSE	FALSE	-0.0896227	0.480355	0.0820904
WRAP73	0.0290079	0.7944	1.35165	TRUE	FALSE	0.125335	0.543535	0.0473429
LRRC47	0.0371712	0.6452	0.598006	FALSE	FALSE	-0.049021	0.340686	0.0589462
CEP104	0.319492	0.597	0.392981	FALSE	FALSE	0.167717	-0.0240121	0.356299
DFFB	0.0419329	0.5914	0.369756	FALSE	FALSE	-0.187171	-0.175135	0.0653806
C1orf174	0.0547923	0.7824	1.27971	FALSE	FALSE	0.062327	-0.0677394	0.0821373
NPHP4	2.40634e-05	0.8112	1.45783	TRUE	FALSE	-0.827214	-0.563729	8.07975e-05
KCNAB2	1.06143e-40	0.9016	2.21513	TRUE	FALSE	-0.933611	-0.882228	2.24962e-39
RPL22	0.0224348	0.8368	1.63461	TRUE	FALSE	0.0585019	0.63295	0.0379069
ICMT	0.0023885	0.6976	0.835895	TRUE	FALSE	-1.25378	0.118679	0.00530524
ACOT7	0.0128601	0.824	1.54369	TRUE	FALSE	-0.429064	0.457988	0.0234005
TNFRSF25	2.98467e-16	0.923	2.48382	TRUE	TRUE	-3.41588	-0.970503	2.64188e-15
NOL9	0.0895233	0.6594	0.660622	FALSE	FALSE	0.0843233	-0.140076	0.125003
ZBTB48	0.00405139	0.7236	0.96239	TRUE	FALSE	0.050469	0.223783	0.00848121
KLHL21	0.00286779	0.6828	0.766669	TRUE	FALSE	-0.328231	-0.369892	0.0062468
PHF13	0.239932	0.7796	1.26334	FALSE	FALSE	-0.4214	0.182756	0.282508
THAP3	0.186657	0.809	1.44353	FALSE	FALSE	0.175245	0.636035	0.229693
DNAJC11	0.0653649	0.7222	0.955401	FALSE	FALSE	0.121741	-0.369437	0.0956335
CAMTA1-DT	0.00799953	0.7804	1.268	TRUE	FALSE	-0.656311	0.490713	0.0154043
CAMTA1	0.0717664	0.7102	0.896356	FALSE	FALSE	0.122795	0.335083	0.103699
VAMP3	4.87445e-06	0.8354	1.62439	TRUE	FALSE	-0.573164	-0.488434	1.81929e-05
PER3	0.00208778	0.7636	1.17252	TRUE	FALSE	-0.168651	-0.54771	0.00470777
Z98884.1	0.453999	0.7222	0.955401	FALSE	FALSE	0.407932	-0.00324197	0.471334
PARK7	4.64064e-05	0.792	1.33702	TRUE	FALSE	-0.200393	0.509209	0.000147956
RERE	1.96095e-48	0.7048	0.870261	TRUE	FALSE	0.591011	0.262566	5.11758e-47
RERE-AS1	0.329134	0.7504	1.10075	FALSE	FALSE	0.428427	-0.204729	0.365026
ENO1	1.33991e-19	0.7526	1.11253	TRUE	FALSE	-0.587403	-0.119003	1.44573e-18
CA6	2.54945e-12	0.9124	2.3433	TRUE	FALSE	-2.81504	-0.73998	1.76547e-11
GPR157	0.391002	0.8132	1.47094	FALSE	FALSE	0.396055	-0.537733	0.418736
H6PD	0.0366563	0.6682	0.700055	FALSE	FALSE	0.069871	-0.323151	0.0582175
SPSB1	0.000164895	0.8458	1.70203	TRUE	FALSE	-2.06184	-0.85688	0.000476026
SLC25A33	1.13939e-07	0.745	1.07212	TRUE	FALSE	-0.423681	-0.380301	5.28784e-07
PIK3CD	1.05218e-10	0.7318	1.00377	TRUE	FALSE	-0.278745	-0.440358	6.47483e-10
PIK3CD-AS2	0.00670952	0.8046	1.4153	TRUE	FALSE	-0.0855147	-0.499901	0.0132224
CLSTN1	0.0758399	0.7198	0.94347	FALSE	FALSE	0.0336669	0.00442102	0.108722
CTNNBIP1	6.28692e-07	0.6464	0.603252	TRUE	FALSE	-0.414183	-0.232396	2.66574e-06
LZIC	0.291022	0.7404	1.04805	FALSE	FALSE	0.256158	-0.441318	0.330286
NMNAT1	0.00238163	0.8294	1.58138	TRUE	FALSE	-0.332878	-0.89779	0.00529169
RBP7	5.88118e-07	0.8468	1.70972	TRUE	FALSE	-1.58807	-0.865494	2.50591e-06
UBE4B	9.92176e-06	0.5732	0.294919	TRUE	FALSE	-0.176278	-0.170872	3.53582e-05
KIF1B	9.48004e-26	0.934	2.64982	TRUE	TRUE	-0.97064	-1.20798	1.32984e-24
PGD	6.67286e-17	0.8206	1.52042	TRUE	FALSE	-1.27372	-0.381061	6.18315e-16
DFFA	0.377297	0.7246	0.967395	FALSE	FALSE	0.487258	-0.244775	0.407222
PEX14	0.024199	0.6424	0.585796	TRUE	FALSE	0.00236708	0.136883	0.0404721
CASZ1	0.000468976	0.8556	1.77922	TRUE	FALSE	0.931543	0.291012	0.00123668
TARDBP	0.0513482	0.9274	2.54742	FALSE	TRUE	0.0723571	0.655376	0.0779156
AL109811.2	0.490324	0.7032	0.862583	FALSE	FALSE	0.208186	-0.319535	0.499584
SRM	0.0106069	0.8178	1.50151	TRUE	FALSE	-0.31871	1.04518	0.0197833
EXOSC10	0.0410319	0.5492	0.197439	FALSE	FALSE	0.0618247	0.207091	0.0641885
AL109811.1	0.0602137	0.811	1.45652	FALSE	FALSE	-0.206784	-0.395726	0.0890612
MTOR	0.00275571	0.5462	0.185329	TRUE	FALSE	-0.0669083	-0.196432	0.00602672
UBIAD1	0.0345383	0.6246	0.509119	FALSE	FALSE	0.586914	-0.00492277	0.0552653
FBXO44	0.256589	0.8576	1.7955	FALSE	FALSE	-0.0202844	0.938553	0.298236
FBXO6	0.000377136	0.7934	1.34554	TRUE	FALSE	-0.311342	-0.553274	0.0010129
MAD2L2	0.000192933	0.8614	1.82697	TRUE	FALSE	-1.44697	0.720966	0.000549072
AGTRAP	4.23359e-16	0.856	1.78246	TRUE	FALSE	-1.0481	-0.95785	3.72562e-15
MTHFR	5.01672e-06	0.8312	1.59416	TRUE	FALSE	-0.138927	-0.101359	1.86779e-05
CLCN6	0.494028	0.817	1.49615	FALSE	FALSE	0.461516	0.162909	0.502608
AL021155.5	5.64961e-06	0.7958	1.36025	TRUE	FALSE	-0.867104	0.119639	2.08974e-05
KIAA2013	0.00593898	0.8502	1.73617	TRUE	FALSE	0.00920256	0.666266	0.0118963
PLOD1	4.12878e-06	0.7986	1.37757	TRUE	FALSE	-1.16355	-0.117828	1.55502e-05
MFN2	3.79805e-05	0.7484	1.0901	TRUE	FALSE	-0.364284	-0.147849	0.000122784
MIIP	0.000616077	0.7688	1.20155	TRUE	FALSE	-0.168845	0.279956	0.00158299
TNFRSF8	7.24212e-06	0.8078	1.43578	TRUE	FALSE	-1.33614	-0.608239	2.6444e-05
TNFRSF1B	7.37156e-52	0.9256	2.52099	TRUE	TRUE	-1.17584	-1.40569	2.1453e-50
VPS13D	0.00147392	0.62	0.489548	TRUE	FALSE	-0.0206893	-0.259756	0.00344065
DHRS3	5.34491e-16	0.9504	2.95289	TRUE	TRUE	-3.08515	-0.175283	4.67047e-15
PRDM2	2.72014e-90	0.9066	2.27281	TRUE	FALSE	0.991607	0.97244	1.49105e-88
KAZN	0.0512519	0.854	1.76632	FALSE	FALSE	0.54833	0.490407	0.0778041
TMEM51	4.67797e-09	0.8422	1.67469	TRUE	FALSE	-3.11017	-1.30253	2.47575e-08
FHAD1	0.0431472	0.8406	1.6627	FALSE	FALSE	-0.553164	-0.900379	0.0670442
EFHD2	1.83777e-31	0.935	2.66616	TRUE	TRUE	-1.22221	-0.175649	3.12765e-30
CASP9	0.00017656	0.7164	0.926674	TRUE	FALSE	-0.378849	-0.196718	0.000505956
DNAJC16	0.385282	0.7332	1.01092	FALSE	FALSE	0.286725	-0.129333	0.413812
AGMAT	0.34871	0.8106	1.45391	FALSE	FALSE	0.182043	0.663181	0.382327
DDI2	0.298302	0.6654	0.687453	FALSE	FALSE	0.361047	-0.103049	0.337018
PLEKHM2	0.0889838	0.8402	1.65972	FALSE	FALSE	0.297057	-0.114012	0.124428
AL450998.3	0.110221	0.9938	5.07699	FALSE	TRUE	-0.112635	1.54652	0.148789
FBLIM1	0.280187	0.5274	0.10971	FALSE	FALSE	0.590575	-0.0953803	0.32021
AL450998.2	0.00205273	0.6704	0.709995	TRUE	FALSE	-0.0140763	0.135212	0.00463946
SPEN	0.283493	0.6028	0.417146	FALSE	FALSE	0.237551	0.265032	0.323312
ZBTB17	0.311973	0.494	-0.0240012	FALSE	FALSE	0.25259	-0.0059864	0.349599
ARHGEF19	0.253985	0.793	1.3431	FALSE	FALSE	0.0409966	0.889917	0.295738
FBXO42	1.20473e-09	0.7184	0.936539	TRUE	FALSE	-0.27578	-0.461134	6.73355e-09
SZRD1	0.0428485	0.471	-0.11613	FALSE	FALSE	0.00843983	-0.0375195	0.0666332
SPATA21	0.0582188	0.6378	0.565828	FALSE	FALSE	0.0914298	0.185134	0.0866213
NECAP2	4.80829e-08	0.6886	0.793582	TRUE	FALSE	-0.511286	-0.142832	2.31902e-07
LINC01772	0.114855	0.7178	0.933575	FALSE	FALSE	0.1637	-0.353863	0.153843
NBPF1	0.335978	0.7594	1.14939	FALSE	FALSE	0.297239	-0.0530905	0.371317
CROCC	1.46e-14	0.7518	1.10824	TRUE	FALSE	-0.55284	-0.217977	1.17984e-13
BX284668.5	0.0989277	0.7756	1.24021	FALSE	FALSE	-0.179133	0.46893	0.135746
AL049569.1	0.186624	0.9206	2.45053	FALSE	TRUE	0.0973408	-0.977873	0.229688
ATP13A2	0.00698792	0.7344	1.01706	TRUE	FALSE	-0.254586	-0.516897	0.0136841
SDHB	0.000767241	0.4886	-0.0456079	TRUE	FALSE	-0.11126	-0.0934177	0.00192749
PADI2	1.353e-06	0.8474	1.71435	TRUE	FALSE	-2.97951	-1.10051	5.51584e-06
PADI4	2.33782e-13	0.8508	1.74089	TRUE	FALSE	-1.86682	-0.786469	1.75323e-12
RCC2	0.0113335	0.685	0.776846	TRUE	FALSE	0.0973256	0.171621	0.0209438
ARHGEF10L	4.8703e-25	0.8814	2.00575	TRUE	FALSE	-1.88554	-1.38704	6.69433e-24
ALDH4A1	0.037415	0.665	0.685656	FALSE	FALSE	-0.3013	-0.031	0.059264
IFFO2	1.43165e-14	0.791	1.33096	TRUE	FALSE	-0.980936	-0.746441	1.1583e-13
UBR4	0.00159066	0.4918	-0.0328029	TRUE	FALSE	-0.0467598	0.112038	0.00368543
EMC1-AS1	0.000574662	0.6664	0.691947	TRUE	FALSE	-0.113636	-0.0660244	0.00148356
EMC1	0.0118838	0.4806	-0.077639	TRUE	FALSE	0.0841188	0.19574	0.0218365
MRTO4	0.140114	0.7292	0.990567	FALSE	FALSE	-0.0177233	0.319649	0.181806
AKR7A2	0.0589263	0.849	1.72678	FALSE	FALSE	-0.0568282	1.03773	0.0875191
SLC66A1	0.160861	0.673	0.721785	FALSE	FALSE	0.130511	0.260312	0.203673
CAPZB	1.25396e-15	0.722	0.954404	TRUE	FALSE	-0.292273	-0.366901	1.07306e-14
MICOS10	2.17161e-08	0.813	1.46962	TRUE	FALSE	-0.354469	0.695071	1.08414e-07
AL031727.2	0.00834714	0.774	1.23104	TRUE	FALSE	-1.28333	-0.342301	0.0159969
TMCO4	0.317133	0.6848	0.775919	FALSE	FALSE	0.356605	-0.295989	0.354276
OTUD3	0.0316836	0.7684	1.1993	FALSE	FALSE	-0.148621	-0.514064	0.0511686
MUL1	0.0913073	0.7936	1.34676	FALSE	FALSE	0.176526	0.606588	0.126892
CDA	1.77327e-16	0.9586	3.14219	TRUE	TRUE	-3.02374	-0.418797	1.59864e-15
PINK1	0.0529685	0.566	0.26555	FALSE	FALSE	-0.198924	0.01636	0.0799388
PINK1-AS	0.0100887	0.7842	1.29031	TRUE	FALSE	-0.941316	-0.00184225	0.0189514
DDOST	1.94689e-05	0.8226	1.53406	TRUE	FALSE	-0.296327	0.908108	6.63003e-05
HP1BP3	0.00175797	0.5382	0.153098	TRUE	FALSE	-0.0970546	0.203982	0.00404562
EIF4G3	7.69006e-23	0.8234	1.53955	TRUE	FALSE	0.505378	0.557227	9.74574e-22
ECE1	0.0969288	0.632	0.540806	FALSE	FALSE	0.25254	-0.182489	0.133459
NBPF3	0.349089	0.7108	0.899273	FALSE	FALSE	0.219725	0.0496702	0.382585
USP48	0.137548	0.5726	0.292467	FALSE	FALSE	0.0674443	0.253193	0.179072
LINC00339	0.0149175	0.9396	2.74446	TRUE	TRUE	0.771967	1.09363	0.0265565
CDC42	2.52916e-12	0.5188	0.0752355	TRUE	FALSE	-0.364587	-0.124288	1.75231e-11
CDC42-AS1	0.356167	0.5888	0.359007	FALSE	FALSE	0.428431	-0.0397195	0.388968
CDC42-IT1	0.0375747	0.7474	1.08479	FALSE	FALSE	0.0383318	0.0347993	0.0594755
ZBTB40	0.0281059	0.5724	0.29165	TRUE	FALSE	-0.00180186	0.0854434	0.0460469
EPHB2	1	0.859	1.80701	FALSE	FALSE	0	-1.03994	1
KDM1A	0.00705904	0.553	0.212799	TRUE	FALSE	-0.0159751	0.0124489	0.0138106
AL031428.1	0.0867844	0.5478	0.191786	FALSE	FALSE	0.115367	-0.14392	0.121739
LUZP1	1.62821e-15	0.805	1.41784	TRUE	FALSE	-0.96685	-0.649073	1.38636e-14
LINC01355	0.217546	0.8928	2.11967	FALSE	FALSE	0.561218	1.39721	0.260532
HNRNPR	0.310133	0.6592	0.659731	FALSE	FALSE	0.0867195	0.422892	0.34788
TCEA3	1	0.8596	1.81197	FALSE	FALSE	0	-0.846799	1
E2F2	0.0363974	0.8906	2.09688	FALSE	FALSE	-0.587873	-1.06997	0.0579075
ID3	3.18624e-13	0.9606	3.19379	TRUE	TRUE	1.18709	1.28497	2.35968e-12
MDS2	0.114244	0.9148	2.3737	FALSE	FALSE	-0.0641263	0.742947	0.15316
RPL11	4.08973e-19	0.866	1.86605	TRUE	FALSE	0.209979	0.954968	4.34402e-18
ELOA-AS1	0.312686	0.5934	0.378039	FALSE	FALSE	0.262589	0.078861	0.350284
ELOA	0.208477	0.5432	0.173232	FALSE	FALSE	0.230139	0.0411385	0.251636
PITHD1	0.00427196	0.6546	0.639321	TRUE	FALSE	-0.0478468	-0.246765	0.00889791
LYPLA2	0.000154671	0.767	1.19145	TRUE	FALSE	-0.41381	0.480784	0.000450034
GALE	0.000925153	0.895	2.14286	TRUE	FALSE	-1.26926	0.782146	0.00227644
HMGCL	0.000540459	0.4206	-0.320311	TRUE	FALSE	-0.175406	0.000735453	0.00140322
FUCA1	0.172375	0.685	0.776846	FALSE	FALSE	0.238073	-0.00563846	0.215532
CNR2	0	0.9566	3.09293	TRUE	TRUE	3.24122	2.00265	0
PNRC2	0.157716	0.5546	0.219274	FALSE	FALSE	0.100551	0.0403072	0.200285
SRSF10	0.0333528	0.6382	0.56756	FALSE	FALSE	0.239928	-0.0774349	0.0535521
IFNLR1	1.42187e-29	0.978	3.79447	TRUE	TRUE	1.92124	2.82877	2.26719e-28
STPG1	0.175507	0.846	1.70357	FALSE	FALSE	0.608051	0.307086	0.218707
NIPAL3	7.41677e-05	0.7866	1.30455	TRUE	FALSE	-0.300114	-0.50086	0.000228102
RCAN3AS	2.30521e-10	0.9428	2.8023	TRUE	TRUE	-1.23334	0.0331045	1.37878e-09
RCAN3	1.23194e-22	0.9534	3.01843	TRUE	TRUE	-1.20533	-0.186952	1.5469e-21
NCMAP-DT	8.66921e-05	0.9224	2.47541	TRUE	TRUE	-1.60232	0.11111	0.000263944
SRRM1	0.00306613	0.4092	-0.367274	TRUE	FALSE	-0.103143	0.116961	0.00662702
CLIC4	1.20104e-45	0.9192	2.43153	TRUE	TRUE	1.41206	1.64471	2.86591e-44
RUNX3	2.12125e-13	0.8198	1.51499	TRUE	FALSE	-0.552566	-0.0637888	1.59697e-12
SYF2	0.196989	0.7154	0.921757	FALSE	FALSE	0.118974	0.419825	0.239913
RSRP1	7.39374e-05	0.5228	0.0912633	TRUE	FALSE	-0.110913	0.0112678	0.000227547
RHD	0.0431644	0.845	1.69591	FALSE	FALSE	0.58664	-0.526574	0.0670633
TMEM50A	8.7597e-09	0.7222	0.955401	TRUE	FALSE	-0.380955	-0.371833	4.52712e-08
MACO1	0.0303919	0.6112	0.452359	TRUE	FALSE	0.0561511	-0.147996	0.0493482
LDLRAP1	2.88913e-18	0.9586	3.14219	TRUE	TRUE	-1.56839	-0.112132	2.9167e-17
AL606491.1	0.0121706	0.9256	2.52099	TRUE	TRUE	-1.10702	0.0905154	0.0223005
MAN1C1	1.1929e-38	0.8902	2.09279	TRUE	FALSE	-3.24084	-1.11109	2.41929e-37
AL031280.1	1.46784e-08	0.841	1.66569	TRUE	FALSE	-3.65719	-0.628523	7.43123e-08
SELENON	0.000102715	0.733	1.0099	TRUE	FALSE	-0.870806	0.332781	0.000308393
MTFR1L	0.000684404	0.6342	0.550278	TRUE	FALSE	-0.487428	0.158913	0.00174215
STMN1	0.00441937	0.9112	2.32838	TRUE	FALSE	-0.403571	1.42031	0.0091616
PAFAH2	4.32349e-06	0.913	2.35083	TRUE	FALSE	-0.727815	0.83946	1.62387e-05
PDIK1L	0.465338	0.6936	0.817004	FALSE	FALSE	0.119292	-0.274625	0.48022
ZNF593	0.0249236	0.875	1.94591	TRUE	FALSE	-0.362171	0.941958	0.0415363
CEP85	0.00948249	0.8118	1.46175	TRUE	FALSE	-0.270364	-0.645453	0.0179162
SH3BGRL3	2.95755e-21	0.8282	1.57292	TRUE	FALSE	-0.645853	0.0730522	3.492e-20
UBXN11	2.17576e-14	0.797	1.36765	TRUE	FALSE	-1.06145	-0.915053	1.74176e-13
CD52	9.00031e-49	0.8408	1.66419	TRUE	FALSE	0.545567	0.763671	2.36696e-47
CRYBG2	1.9888e-05	0.9108	2.32344	TRUE	FALSE	1.07948	0.361351	6.75084e-05
DHDDS	0.00724808	0.5254	0.101688	TRUE	FALSE	-0.0576534	0.0664126	0.0141448
AL513365.2	0.0423885	0.6894	0.797316	FALSE	FALSE	-0.0982584	0.00659133	0.0659931
HMGN2	0.0191589	0.7576	1.13957	TRUE	FALSE	0.0127638	0.495159	0.0330761
RPS6KA1	3.20886e-10	0.632	0.540806	TRUE	FALSE	-0.619944	0.11694	1.88865e-09
ARID1A	0.113406	0.458	-0.168397	FALSE	FALSE	0.0492848	-0.118664	0.152305
PIGV	0.0572981	0.778	1.25405	FALSE	FALSE	-0.240433	0.4913	0.0853966
ZDHHC18	4.23804e-08	0.7716	1.21737	TRUE	FALSE	-1.00274	-0.408241	2.05707e-07
GPN2	0.438243	0.8202	1.5177	FALSE	FALSE	0.620612	0.532035	0.458499
GPATCH3	0.0393858	0.698	0.837792	FALSE	FALSE	-0.179007	0.377616	0.0618401
NUDC	1.89224e-05	0.701	0.852064	TRUE	FALSE	-0.237528	0.211415	6.45196e-05
SLC9A1	3.89184e-05	0.919	2.42884	TRUE	TRUE	-0.453458	-0.988149	0.000125579
WDTC1	0.0146026	0.7204	0.946447	TRUE	FALSE	0.0383442	0.281465	0.0260741
TMEM222	0.192042	0.67	0.708185	FALSE	FALSE	0.235611	0.086268	0.235273
SYTL1	0.0449912	0.7844	1.29149	FALSE	FALSE	-0.00525362	0.631994	0.0694745
MAP3K6	0.00128725	0.8048	1.41657	TRUE	FALSE	-2.32912	-0.698784	0.00304976
WASF2	6.9873e-10	0.5912	0.368928	TRUE	FALSE	-0.25161	-0.307468	3.9937e-09
FO393419.2	0.0222672	0.855	1.77437	TRUE	FALSE	-0.646712	0.822949	0.0376937
AHDC1	0.0238304	0.7634	1.17141	TRUE	FALSE	-0.352086	0.321072	0.0399338
FGR	9.6069e-33	0.9696	3.46244	TRUE	TRUE	-0.943841	-0.444762	1.69412e-31
IFI6	1.84594e-29	0.82	1.51635	TRUE	FALSE	-1.1274	-0.509437	2.93308e-28
FAM76A	0.104313	0.67	0.708185	FALSE	FALSE	0.0672744	-0.0281545	0.141951
STX12	7.12951e-12	0.7866	1.30455	TRUE	FALSE	-0.372129	-0.358786	4.80073e-11
PPP1R8	0.00343487	0.6194	0.487002	TRUE	FALSE	-0.297949	-0.2949	0.00732768
THEMIS2	1.39597e-43	0.9324	2.62415	TRUE	TRUE	-1.62009	-0.356381	3.18089e-42
RPA2	6.06177e-05	0.5178	0.0712301	TRUE	FALSE	-0.286865	0.0513105	0.00018933
SMPDL3B	3.93239e-17	0.8616	1.82864	TRUE	FALSE	-4.10139	-1.07974	3.70416e-16
AL512288.1	1	0.8408	1.66419	FALSE	FALSE	0	-0.867813	1
XKR8	6.37545e-05	0.757	1.1363	TRUE	FALSE	-1.31922	-0.409111	0.000198355
EYA3	0.000634071	0.7478	1.08691	TRUE	FALSE	-0.131602	-0.409589	0.00162464
PTAFR	8.06019e-34	0.8554	1.7776	TRUE	FALSE	-2.61427	-1.13873	1.46295e-32
DNAJC8	0.0121239	0.7334	1.01194	TRUE	FALSE	0.0377235	0.413662	0.0222359
ATP5IF1	0.00896689	0.913	2.35083	TRUE	FALSE	-0.0787607	1.34056	0.017053
AL353622.1	0.45297	0.8186	1.50689	FALSE	FALSE	0.0982397	0.653044	0.470481
SESN2	3.29496e-11	0.8292	1.57997	TRUE	FALSE	-1.70413	-0.550877	2.10943e-10
MED18	0.134779	0.766	1.18586	FALSE	FALSE	0.177352	0.404457	0.176072
PHACTR4	5.56921e-05	0.3728	-0.520223	TRUE	FALSE	-0.0839338	-0.0140297	0.000175107
RCC1	0.00560084	0.598	0.397139	TRUE	FALSE	-0.381942	0.193431	0.0112985
SNHG3	0.193579	0.7508	1.10288	FALSE	FALSE	0.171449	0.596741	0.236626
TRNAU1AP	0.0550345	0.8334	1.60992	FALSE	FALSE	0.135594	0.589983	0.082446
SNHG12	0.128019	0.785	1.29505	FALSE	FALSE	0.305368	0.848622	0.168808
TAF12	0.0303792	0.8798	1.99054	TRUE	FALSE	0.0936012	0.729994	0.0493391
AL360012.1	4.67398e-10	0.9314	2.6084	TRUE	TRUE	-1.78257	0.202851	2.7112e-09
GMEB1	0.000133888	0.5284	0.113722	TRUE	FALSE	-0.111823	0.0661264	0.000394695
YTHDF2	1.15472e-06	0.6548	0.640206	TRUE	FALSE	-0.340015	0.287948	4.75008e-06
EPB41	0.0303548	0.8492	1.72834	TRUE	FALSE	-0.113636	-0.341582	0.0493112
SRSF4	0.00870193	0.4176	-0.332633	TRUE	FALSE	-0.0244716	0.0445531	0.0166069
MECR	0.0521402	0.8282	1.57292	FALSE	FALSE	0.0507026	-0.877721	0.0789507
MATN1-AS1	0.45285	0.7516	1.10716	FALSE	FALSE	0.378559	-0.0519878	0.470392
LAPTM5	9.98196e-36	0.8122	1.46437	TRUE	FALSE	0.639434	0.674618	1.90019e-34
SDC3	1	0.889	2.08057	FALSE	FALSE	0	0.22217	1
PUM1	0.0102036	0.6402	0.576232	TRUE	FALSE	-0.0603989	0.0940713	0.0191336
SNRNP40	0.143799	0.6068	0.433881	FALSE	FALSE	0.159119	0.0145798	0.185722
ZCCHC17	0.022608	0.7626	1.16699	TRUE	FALSE	0.0838237	0.405186	0.0381477
AL451070.1	0.0869763	0.5756	0.304737	FALSE	FALSE	-0.374867	0.0995015	0.121971
PEF1	6.08918e-05	0.7534	1.11683	TRUE	FALSE	-0.712177	0.428053	0.000190055
AL136115.2	0.0638359	0.8888	2.07854	FALSE	FALSE	-0.227638	0.938528	0.0936978
PTP4A2	1.14662e-08	0.7916	1.3346	TRUE	FALSE	-0.224069	-0.539604	5.87248e-08
AL136115.1	0.293967	0.7328	1.00888	FALSE	FALSE	0.0031486	0.409785	0.33303
KHDRBS1	0.358396	0.7174	0.931601	FALSE	FALSE	0.181873	0.460545	0.39084
AL445248.1	0.0511999	0.689	0.795448	FALSE	FALSE	0.00647743	-0.229048	0.0777598
TMEM39B	0.209908	0.6022	0.41464	FALSE	FALSE	0.060194	0.236424	0.252939
KPNA6	0.00195738	0.743	1.06162	TRUE	FALSE	-0.0851426	-0.480358	0.00444678
TXLNA	0.100715	0.6174	0.478527	FALSE	FALSE	0.109942	0.260737	0.137838
CCDC28B	0.275188	0.8452	1.69744	FALSE	FALSE	0.0484047	0.291951	0.31566
DCDC2B	0.348801	0.8584	1.80206	FALSE	FALSE	0.233585	-0.901245	0.382393
TMEM234	0.439034	0.745	1.07212	FALSE	FALSE	0.35759	0.440593	0.459291
EIF3I	0.00802023	0.7952	1.35656	TRUE	FALSE	-0.113494	0.662421	0.0154376
LCK	5.08313e-46	0.9808	3.93346	TRUE	TRUE	-2.10836	-0.289912	1.22796e-44
HDAC1	0.198261	0.751	1.10395	FALSE	FALSE	0.133626	0.510831	0.241268
MARCKSL1	0.0063674	0.8898	2.0887	TRUE	FALSE	0.773204	1.28315	0.0126431
FAM229A	0.0141092	0.6466	0.604127	TRUE	FALSE	-1.16508	0.215127	0.025339
BSDC1	0.0133722	0.773	1.22533	TRUE	FALSE	0.0707355	-0.580318	0.0242355
ZBTB8A	0.0953866	0.8298	1.58421	FALSE	FALSE	-0.176775	0.621584	0.131681
ZBTB8OS	0.432074	0.6478	0.609383	FALSE	FALSE	0.16782	-0.221598	0.453365
RBBP4	0.108106	0.7062	0.876999	FALSE	FALSE	0.0513665	0.424522	0.14627
SYNC	0.116912	0.7626	1.16699	FALSE	FALSE	0.479554	-0.504167	0.156103
KIAA1522	1	0.8442	1.68982	FALSE	FALSE	0	-0.468396	1
YARS	1.44709e-11	0.7784	1.25637	TRUE	FALSE	-0.619147	-0.590409	9.55093e-11
S100PBP	0.333375	0.7298	0.993608	FALSE	FALSE	0.16324	0.284036	0.368977
AL031602.2	7.32897e-05	0.7942	1.35043	TRUE	FALSE	-1.04348	-0.685257	0.000225605
RNF19B	2.5457e-08	0.866	1.86605	TRUE	FALSE	-0.976771	-0.845371	1.26212e-07
AL020995.1	0.369546	0.8002	1.38754	FALSE	FALSE	0.420968	-0.555678	0.400534
AK2	0.0550095	0.6878	0.789854	FALSE	FALSE	0.0632845	-0.310032	0.0824176
AZIN2	0.00080115	0.9052	2.25639	TRUE	FALSE	-1.50735	0.0886081	0.00200493
TRIM62	0.000392114	0.8736	1.93317	TRUE	FALSE	-0.375543	-0.778198	0.00104838
ZNF362	0.0195763	0.6808	0.757451	TRUE	FALSE	0.0339421	-0.143126	0.033669
AL513327.1	0.000478816	0.711	0.900246	TRUE	FALSE	-0.79846	-0.0560756	0.00125995
PHC2	1.18801e-10	0.8278	1.57011	TRUE	FALSE	-0.661762	0.161061	7.29101e-10
SMIM12	0.00108546	0.7426	1.05953	TRUE	FALSE	-0.279964	0.286644	0.00262266
TMEM35B	7.90306e-05	0.8314	1.59558	TRUE	FALSE	-0.447695	0.316303	0.000241804
ZMYM6	0.0901733	0.693	0.814182	FALSE	FALSE	0.0868351	0.132168	0.125654
ZMYM1	0.0255311	0.8576	1.7955	TRUE	FALSE	0.0384907	-0.696527	0.0424348
SFPQ	4.86565e-06	0.6224	0.499748	TRUE	FALSE	-0.180822	-0.305713	1.8165e-05
ZMYM4	5.79154e-05	0.6744	0.728154	TRUE	FALSE	-0.148377	-0.411671	0.000181638
ZMYM4-AS1	0.00596271	0.8222	1.53132	TRUE	FALSE	0.017149	0.629016	0.0119389
KIAA0319L	5.08765e-11	0.7244	0.966393	TRUE	FALSE	-0.309634	-0.48948	3.20893e-10
NCDN	0.159523	0.694	0.818887	FALSE	FALSE	-0.0904524	0.0678161	0.202316
AC004865.2	0.157741	0.8804	1.99622	FALSE	FALSE	-0.00337143	0.646354	0.200299
TFAP2E	0.00548436	0.7682	1.19818	TRUE	FALSE	-0.730886	-0.499242	0.0110832
PSMB2	0.0101174	0.7888	1.31771	TRUE	FALSE	-0.0354277	0.495641	0.0189922
CLSPN	0.0768489	0.7394	1.04285	FALSE	FALSE	-0.298555	-0.209001	0.109937
AGO4	2.11779e-34	0.8882	2.07249	TRUE	FALSE	-1.11213	-1.08191	3.87996e-33
AGO1	3.63912e-08	0.7416	1.0543	TRUE	FALSE	-0.5605	-0.541947	1.78285e-07
AGO3	1.83155e-05	0.5738	0.297372	TRUE	FALSE	-0.130911	-0.254521	6.26694e-05
AL138787.2	0.266241	0.864	1.84892	FALSE	FALSE	0.181332	-0.14489	0.30736
ADPRHL2	0.000258671	0.6088	0.442271	TRUE	FALSE	-0.240472	-0.22182	0.000716582
COL8A2	0.00601726	0.8444	1.69134	TRUE	FALSE	-1.72617	-0.0611674	0.0120372
TRAPPC3	0.000366314	0.7904	1.32734	TRUE	FALSE	-0.400064	0.648198	0.000986743
MAP7D1	2.14523e-18	0.6966	0.831159	TRUE	FALSE	-0.940063	-0.391514	2.17697e-17
THRAP3	0.0827643	0.5496	0.199055	FALSE	FALSE	0.163402	0.248794	0.117029
EVA1B	0.00314778	0.8024	1.40136	TRUE	FALSE	-1.20037	-0.257849	0.00678629
STK40	0.0346029	0.494	-0.0240012	FALSE	FALSE	0.0993128	0.0470099	0.0553622
LSM10	0.141184	0.8292	1.57997	FALSE	FALSE	0.914783	0.701896	0.18295
OSCP1	0.0320295	0.7434	1.06372	FALSE	FALSE	-0.918732	-0.0295263	0.0516627
MRPS15	0.00188418	0.7154	0.921757	TRUE	FALSE	-0.520886	0.407108	0.00430341
CSF3R	6.30306e-83	0.9204	2.44779	TRUE	TRUE	-3.67366	-2.0395	3.09462e-81
LINC01137	0.000183489	0.8536	1.76312	TRUE	FALSE	-2.69494	0.434754	0.000524161
ZC3H12A	0.113662	0.7282	0.985509	FALSE	FALSE	0.040248	-0.455288	0.152544
MEAF6	0.379028	0.8428	1.67921	FALSE	FALSE	0.231799	0.870522	0.408539
SNIP1	0.00175138	0.784	1.28913	TRUE	FALSE	-0.136379	-0.751999	0.00403182
GNL2	1.22663e-05	0.7806	1.26917	TRUE	FALSE	-0.442002	-0.234609	4.30724e-05
C1orf109	0.282081	0.6902	0.801054	FALSE	FALSE	0.643669	0.332056	0.322024
YRDC	0.0423728	0.6874	0.787992	FALSE	FALSE	-0.133148	-0.304684	0.0659809
C1orf122	0.054737	0.8114	1.45913	FALSE	FALSE	-0.0308077	0.642876	0.0820904
MTF1	4.15324e-08	0.859	1.80701	TRUE	FALSE	-0.407591	0.0124488	2.02023e-07
INPP5B	0.108124	0.703	0.861625	FALSE	FALSE	0.406804	0.396496	0.146277
SF3A3	0.00292914	0.6686	0.70186	TRUE	FALSE	-0.0483069	-0.319014	0.00636217
FHL3	1.96835e-06	0.803	1.40515	TRUE	FALSE	-1.47922	-0.620442	7.84637e-06
UTP11	0.00724419	0.798	1.37384	TRUE	FALSE	-0.430374	0.662756	0.0141393
RRAGC	0.0692048	0.828	1.57152	FALSE	FALSE	0.53206	0.620689	0.100498
AL139260.1	0.0236661	0.7142	0.915871	TRUE	FALSE	-0.142365	0.3115	0.0396864
MYCBP	0.0385509	0.7928	1.34189	FALSE	FALSE	-0.135909	0.213673	0.0607389
RHBDL2	0.310703	0.7222	0.955401	FALSE	FALSE	0.171733	0.320933	0.348372
AKIRIN1	7.45542e-07	0.5398	0.159538	TRUE	FALSE	-0.411387	-0.11727	3.13491e-06
NDUFS5	4.26288e-09	0.8248	1.54921	TRUE	FALSE	-0.479312	0.10328	2.26839e-08
MACF1	0.00222892	0.7188	0.938517	TRUE	FALSE	-0.107932	-0.42215	0.00498894
PABPC4	0.00116661	0.7816	1.27501	TRUE	FALSE	-0.0236519	-0.00568819	0.00279597
PABPC4-AS1	0.38078	0.7952	1.35656	FALSE	FALSE	0.308275	-0.466121	0.410073
PPIE	0.0063112	0.6146	0.46669	TRUE	FALSE	-0.117635	0.178853	0.0125501
AL033527.4	0.396185	0.7472	1.08373	FALSE	FALSE	0.33553	-0.0169575	0.423157
LINC02811	0.194266	0.7646	1.17807	FALSE	FALSE	0.0676423	-0.179942	0.237317
TRIT1	0.000600707	0.704	0.866419	TRUE	FALSE	0.02167	0.385825	0.00154524
MYCL	1	0.8682	1.88514	FALSE	FALSE	0	0.0713332	1
MFSD2A	0.00795668	0.9114	2.33085	TRUE	FALSE	-0.728698	0.187155	0.0153304
CAP1	2.4938e-12	0.7686	1.20042	TRUE	FALSE	-0.399503	0.160987	1.72869e-11
PPT1	1.19074e-18	0.8192	1.51094	TRUE	FALSE	-1.02266	-0.648702	1.22752e-17
RLF	0.0524737	0.6958	0.827377	FALSE	FALSE	0.0811885	-0.192593	0.0793412
ZMPSTE24	0.0178347	0.648	0.61026	TRUE	FALSE	0.0589011	-0.27085	0.0310493
COL9A2	0.0640806	0.8924	2.11549	FALSE	FALSE	0.936007	1.19967	0.0940166
SMAP2	0.000828029	0.7654	1.18252	TRUE	FALSE	0.185457	-0.282599	0.00206417
ZFP69	0.0782659	0.767	1.19145	FALSE	FALSE	-0.273633	0.575027	0.111648
AL603839.3	0.193919	0.8372	1.63754	FALSE	FALSE	0.632428	-0.543116	0.236935
EXO5	0.0617443	0.798	1.37384	FALSE	FALSE	-0.53904	0.314673	0.0910881
ZNF684	0.00979417	0.6754	0.732711	TRUE	FALSE	-0.397197	0.018652	0.0184412
NFYC-AS1	0.199102	0.8732	1.92955	FALSE	FALSE	-0.206947	0.19038	0.242033
NFYC	0.0503303	0.6004	0.407132	FALSE	FALSE	0.0731301	0.00962208	0.076567
CITED4	5.46009e-08	0.7408	1.05013	TRUE	FALSE	-2.20713	-0.18501	2.61674e-07
CTPS1	0.0467189	0.6462	0.602377	FALSE	FALSE	-0.169317	0.078418	0.071793
SLFNL1-AS1	0.168596	0.7802	1.26683	FALSE	FALSE	-0.0144809	-0.314733	0.211563
SLFNL1	0.46956	0.8572	1.79223	FALSE	FALSE	0.385081	0.948799	0.483481
SCMH1	4.53146e-05	0.7642	1.17585	TRUE	FALSE	0.606712	-0.192482	0.000144746
HIVEP3	6.91101e-27	0.8486	1.72366	TRUE	FALSE	-1.17086	-0.779256	1.02198e-25
FOXJ3	6.09428e-11	0.4252	-0.301463	TRUE	FALSE	-0.270423	-0.144355	3.81388e-10
PPCS	0.055728	0.7498	1.09755	FALSE	FALSE	-0.049927	0.500445	0.0833478
CCDC30	0.125695	0.948	2.90311	FALSE	TRUE	0.0813134	-1.28303	0.166081
PPIH	0.102254	0.7882	1.31411	FALSE	FALSE	0.055582	0.730143	0.139581
AC098484.4	0.370031	0.7796	1.26334	FALSE	FALSE	0.276362	0.445776	0.400933
YBX1	0.001411	0.7074	0.88279	TRUE	FALSE	-0.0984074	-0.111529	0.00330792
P3H1	0.0195664	0.833	1.60704	TRUE	FALSE	-0.141168	-0.510891	0.0336562
C1orf50	0.0501581	0.7744	1.23332	FALSE	FALSE	-0.1247	-0.646552	0.0763559
SVBP	0.118954	0.6686	0.70186	FALSE	FALSE	0.0725726	-0.194637	0.158401
ERMAP	9.15204e-06	0.87	1.90096	TRUE	FALSE	-0.762056	-0.475963	3.28123e-05
ZNF691	0.346704	0.8288	1.57715	FALSE	FALSE	0.287535	-0.682364	0.380552
SLC2A1	5.25903e-13	0.8506	1.73931	TRUE	FALSE	1.04358	1.40803	3.84264e-12
EBNA1BP2	0.254422	0.7896	1.32252	FALSE	FALSE	0.232978	0.619824	0.296196
ELOVL1	0.000119814	0.8776	1.9699	TRUE	FALSE	-0.452223	0.893826	0.000356051
MED8	0.018575	0.8518	1.74879	TRUE	FALSE	-0.346949	0.884998	0.0321862
SZT2	0.0085585	0.5698	0.281035	TRUE	FALSE	0.0660351	-0.143183	0.0163606
HYI	0.0528658	0.9034	2.23559	FALSE	FALSE	-0.737186	1.2113	0.079828
KDM4A	0.0393905	0.5482	0.193401	FALSE	FALSE	-0.052803	0.0953316	0.0618405
KDM4A-AS1	0.293629	0.8574	1.79386	FALSE	FALSE	0.243125	0.736231	0.332676
ST3GAL3	0.169828	0.767	1.19145	FALSE	FALSE	0.0218012	0.0602224	0.212776
AL451062.1	0.238795	0.8668	1.87296	FALSE	FALSE	0.515855	-0.961159	0.281409
AL357079.1	0.265198	0.7966	1.36518	FALSE	FALSE	0.458075	0.452038	0.30639
IPO13	0.293372	0.7054	0.873146	FALSE	FALSE	-0.0106109	0.0333929	0.332495
DPH2	0.334262	0.8596	1.81197	FALSE	FALSE	0.106209	0.844879	0.369839
ATP6V0B	1.30499e-07	0.7958	1.36025	TRUE	FALSE	-0.313837	0.183637	6.01343e-07
DMAP1	0.0630691	0.6784	0.746429	FALSE	FALSE	-0.014432	0.160977	0.0927518
ERI3	0.0373796	0.5422	0.169203	FALSE	FALSE	0.03868	-0.202796	0.0592148
RNF220	0.152065	0.7566	1.13413	FALSE	FALSE	0.133745	0.405622	0.194211
TMEM53	0.284496	0.6634	0.678483	FALSE	FALSE	0.533284	0.225309	0.324239
ARMH1	2.09994e-10	0.8712	1.91161	TRUE	FALSE	-0.72599	-0.465434	1.25987e-09
RPS8	8.65792e-20	0.8702	1.90273	TRUE	FALSE	0.255614	1.29157	9.4765e-19
PLK3	4.78512e-21	0.9308	2.59904	TRUE	TRUE	-1.63013	-1.11868	5.60138e-20
BTBD19	6.46991e-07	0.786	1.30098	TRUE	FALSE	-2.95969	-0.657129	2.73993e-06
PTCH2	4.57651e-10	0.683	0.767593	TRUE	FALSE	-1.73709	-0.012093	2.65908e-09
EIF2B3	0.000623559	0.9662	3.35291	TRUE	TRUE	-0.152603	-1.22899	0.00160071
HECTD3	0.0218114	0.8376	1.64048	TRUE	FALSE	-0.308512	0.657345	0.0369911
UROD	0.0554851	0.85	1.7346	FALSE	FALSE	-0.0553782	0.902167	0.0830208
ZSWIM5	0.0149737	0.9568	3.09775	TRUE	TRUE	-0.307549	0.15582	0.0266426
MUTYH	0.0182598	0.5804	0.324416	TRUE	FALSE	-0.283815	0.0481957	0.0317286
TOE1	0.281534	0.6648	0.684759	FALSE	FALSE	0.283871	0.226405	0.321443
TESK2	1.5104e-06	0.724	0.964391	TRUE	FALSE	0.80987	-0.104728	6.11011e-06
PRDX1	0.0184633	0.839	1.65081	TRUE	FALSE	-0.0537551	0.436656	0.0320292
AKR1A1	0.0288403	0.7832	1.28441	TRUE	FALSE	0.0683854	0.261034	0.04712
NASP	0.153169	0.712	0.905117	FALSE	FALSE	0.0995732	0.506337	0.195347
GPBP1L1	0.000503467	0.4784	-0.0864538	TRUE	FALSE	-0.0482625	0.0392601	0.0013177
TMEM69	0.184344	0.9292	2.57446	FALSE	TRUE	0.00880289	1.15407	0.227414
IPP	0.0704008	0.8764	1.95877	FALSE	FALSE	0.499277	-0.628002	0.101952
MAST2	3.34339e-06	0.622	0.498046	TRUE	FALSE	-0.39348	-0.256385	1.28113e-05
PIK3R3	0.00353318	0.8332	1.60848	TRUE	FALSE	-1.53198	-0.525583	0.00751275
POMGNT1	0.00500025	0.891	2.101	TRUE	FALSE	-0.656909	0.964426	0.0102153
LRRC41	0.00181725	0.6854	0.778701	TRUE	FALSE	-0.1225	-0.305659	0.00416728
UQCRH	0.0412285	0.8798	1.99054	FALSE	FALSE	0.00278074	0.989981	0.0644221
NSUN4	0.008986	0.6332	0.54597	TRUE	FALSE	-0.0359106	0.166093	0.0170845
FAAH	0.0026034	0.794	1.34921	TRUE	FALSE	-1.46206	0.485916	0.00573647
MKNK1-AS1	0.0252821	0.6976	0.835895	TRUE	FALSE	-0.562112	0.412169	0.0420618
MKNK1	1.50542e-11	0.8348	1.62004	TRUE	FALSE	-0.541242	-0.702408	9.92635e-11
MOB3C	0.499504	0.6704	0.709995	FALSE	FALSE	0.256831	-0.37832	0.506927
ATPAF1	0.00385801	0.7976	1.37136	TRUE	FALSE	-0.246067	-0.604804	0.00812247
EFCAB14-AS1	0.499575	0.7806	1.26917	FALSE	FALSE	0.591779	-0.0338929	0.506927
EFCAB14	0.188768	0.5076	0.0304023	FALSE	FALSE	0.125913	0.0664046	0.231762
STIL	0.309473	0.811	1.45652	FALSE	FALSE	0.0179488	0.853407	0.347387
CMPK1	0.00127609	0.8194	1.51229	TRUE	FALSE	-0.142187	0.575103	0.00302543
LINC01389	0.403986	0.947	2.88301	FALSE	TRUE	0.249477	-1.50716	0.429808
SPATA6	4.45624e-11	0.934	2.64982	TRUE	TRUE	-1.34919	-1.65247	2.8185e-10
AGBL4	0.406009	0.8756	1.95141	FALSE	FALSE	0.110849	0.633891	0.431407
FAF1	0.0465456	0.45	-0.200671	FALSE	FALSE	0.128497	-0.00736866	0.071567
CDKN2C	0.120523	0.8102	1.45131	FALSE	FALSE	-0.0369336	0.386214	0.160114
RNF11	1.35824e-13	0.7976	1.37136	TRUE	FALSE	-1.08538	-0.514508	1.03567e-12
EPS15	4.28935e-07	0.5128	0.0512112	TRUE	FALSE	0.295969	0.0103894	1.85505e-06
AC104170.1	0.056224	0.9154	2.38143	FALSE	TRUE	0.992832	1.15863	0.0839883
OSBPL9	3.4174e-07	0.675	0.730887	TRUE	FALSE	-0.256552	-0.0290895	1.49261e-06
NRDC	3.99368e-07	0.5674	0.271251	TRUE	FALSE	-0.201616	-0.033366	1.73212e-06
TXNDC12	0.0070073	0.8056	1.42167	TRUE	FALSE	0.0653639	-0.4889	0.0137161
KTI12	0.134078	0.9802	3.90207	FALSE	TRUE	-0.172374	1.75108	0.175357
AL445685.1	0.044066	0.8546	1.77114	FALSE	FALSE	-0.1855	0.846584	0.0682697
BTF3L4	0.000830343	0.6484	0.612014	TRUE	FALSE	-0.0584805	0.276818	0.00206926
ZFYVE9	1.09182e-06	0.8832	2.02309	TRUE	FALSE	-1.86301	-0.938076	4.50084e-06
CC2D1B	0.00163042	0.7112	0.901219	TRUE	FALSE	-0.374893	-0.207855	0.00377115
PRPF38A	0.027537	0.5948	0.383844	TRUE	FALSE	0.0199998	-0.0672458	0.0452507
TUT4	3.46943e-22	0.7568	1.13521	TRUE	FALSE	0.426132	0.428896	4.26231e-21
GPX7	0.477954	0.7912	1.33217	FALSE	FALSE	0.191271	1.32038	0.489686
SHISAL2A	1.58157e-05	0.8638	1.84722	TRUE	FALSE	0.535718	0.64824	5.45949e-05
COA7	0.368692	0.9194	2.43422	FALSE	TRUE	0.333925	-0.0251666	0.3998
ZYG11B	1.90093e-06	0.6838	0.771291	TRUE	FALSE	-0.223117	-0.164186	7.58649e-06
ECHDC2	6.87389e-05	0.9244	2.50369	TRUE	TRUE	-0.470628	-0.479781	0.000212459
SCP2	0.00299116	0.6398	0.574496	TRUE	FALSE	-0.136116	-0.286867	0.0064814
CPT2	0.0607618	0.6988	0.84159	FALSE	FALSE	-0.0764794	0.283033	0.0897455
CZIB	0.00765623	0.8538	1.76472	TRUE	FALSE	-0.258886	0.947968	0.0148206
MAGOH	0.000444259	0.693	0.814182	TRUE	FALSE	-0.201857	-0.230334	0.00117605
LRP8	0.00150445	0.7798	1.2645	TRUE	FALSE	-0.690382	-0.312665	0.00350653
LINC02812	0.219509	0.7466	1.08056	FALSE	FALSE	0.573304	0.19939	0.26263
NDC1	0.171864	0.7682	1.19818	FALSE	FALSE	0.124623	-0.389954	0.214992
YIPF1	0.00119474	0.6658	0.68925	TRUE	FALSE	-0.210587	-0.446617	0.00285436
DIO1	0.356472	0.7414	1.05326	FALSE	FALSE	0.247799	-0.421268	0.389176
HSPB11	0.0255187	0.7142	0.915871	TRUE	FALSE	0.0113309	0.340533	0.0424193
LRRC42	0.0827665	0.858	1.79878	FALSE	FALSE	-0.106728	0.798275	0.117029
TMEM59	0.0223425	0.7468	1.08162	TRUE	FALSE	-0.0210561	0.54584	0.0377932
TCEANC2	0.34968	0.7794	1.26217	FALSE	FALSE	0.24475	-0.108756	0.383018
CYB5RL	0.430713	0.7472	1.08373	FALSE	FALSE	0.551731	-0.0899601	0.452355
MRPL37	0.133553	0.804	1.41148	FALSE	FALSE	0.149449	0.610954	0.174805
SSBP3	3.394e-37	0.812	1.46306	TRUE	FALSE	-1.42221	-0.556479	6.72348e-36
ACOT11	0.00323901	0.9692	3.44896	TRUE	TRUE	-0.677672	-1.75592	0.00696209
TTC4	0.360529	0.5766	0.308831	FALSE	FALSE	0.230904	0.304469	0.392632
TTC22	0.0216489	0.8412	1.66718	TRUE	FALSE	-0.877262	0.814053	0.0367611
USP24	0.00124992	0.6994	0.844442	TRUE	FALSE	0.269443	0.154643	0.00297214
DAB1	0.0736153	0.8552	1.77598	FALSE	FALSE	0.0132397	0.315266	0.106022
OMA1	0.0206516	0.8406	1.6627	TRUE	FALSE	0.493721	0.877366	0.0353006
MYSM1	2.75107e-05	0.3972	-0.417146	TRUE	FALSE	-0.130088	0.0960789	9.15614e-05
AL136985.3	0.00720507	0.8804	1.99622	TRUE	FALSE	-1.67661	-1.47854	0.014075
JUN	6.75267e-28	0.8108	1.45522	TRUE	FALSE	-0.748818	-0.443674	1.02068e-26
LINC01135	0.0204594	0.855	1.77437	TRUE	FALSE	0.53648	0.258438	0.0350026
LINC01358	0.330584	0.842	1.67318	FALSE	FALSE	0.364819	0.877774	0.366394
FGGY	2.47826e-07	0.7392	1.04181	TRUE	FALSE	0.900489	-0.131614	1.1011e-06
HOOK1	0.381676	0.9496	2.93605	FALSE	TRUE	0.149708	1.21746	0.410909
NFIA	1.13454e-26	0.9142	2.36603	TRUE	FALSE	-2.29409	-1.13863	1.66509e-25
TM2D1	1.57979e-05	0.6766	0.73819	TRUE	FALSE	-0.143467	-0.390649	5.45474e-05
PATJ	0.448086	0.9394	2.74095	FALSE	TRUE	0.0108517	0.231613	0.466431
L1TD1	0.00361825	0.768	1.19705	TRUE	FALSE	-2.15461	0.215933	0.0076769
USP1	0.187302	0.5352	0.141033	FALSE	FALSE	0.228812	0.00633569	0.230376
DOCK7	0.195073	0.8434	1.68375	FALSE	FALSE	0.287399	-0.678234	0.238025
ATG4C	1.3851e-07	0.5656	0.263921	TRUE	FALSE	0.809388	0.119936	6.35044e-07
ALG6	0.00774667	0.792	1.33702	TRUE	FALSE	-0.0374397	0.469469	0.0149723
ITGB3BP	9.37149e-05	0.6236	0.504857	TRUE	FALSE	0.609161	0.210667	0.000283115
EFCAB7	0.48762	0.7776	1.25173	FALSE	FALSE	0.193688	0.794832	0.497312
PGM1	0.00866966	0.8288	1.57715	TRUE	FALSE	-0.148822	-0.519692	0.0165546
CACHD1	8.68399e-08	0.9258	2.52389	TRUE	TRUE	-2.73462	0.284368	4.08998e-07
RAVER2	0.0158911	0.8162	1.49081	TRUE	FALSE	-0.200412	-0.244439	0.0280798
JAK1	0.262158	0.693	0.814182	FALSE	FALSE	-0.0185289	0.00751163	0.303597
AK4	0.00116604	0.8446	1.69286	TRUE	FALSE	-1.70298	-0.00807648	0.0027951
DNAJC6	0.0351449	0.785	1.29505	FALSE	FALSE	-0.807971	0.0539123	0.0560848
LEPROT	4.23741e-10	0.7488	1.09222	TRUE	FALSE	-0.896169	-0.107797	2.47164e-09
LEPR	1.06754e-05	0.7064	0.877963	TRUE	FALSE	-0.955795	0.257358	3.78582e-05
PDE4B	0.0464375	0.7622	1.16478	FALSE	FALSE	0.122869	0.0886939	0.0714331
WDR78	0.0592292	0.8202	1.5177	FALSE	FALSE	-0.688801	-0.454742	0.0878812
MIER1	4.11243e-16	0.7274	0.981471	TRUE	FALSE	-0.461193	-0.455923	3.62366e-15
SLC35D1	0.0197444	0.7534	1.11683	TRUE	FALSE	-0.0594638	0.2074	0.0339196
IL12RB2	0.0001721	0.9098	2.3112	TRUE	FALSE	-1.23326	-1.47629	0.00049515
SERBP1	0.473451	0.835	1.62149	FALSE	FALSE	0.0764225	0.972939	0.486423
GADD45A	0.0140795	0.8216	1.52723	TRUE	FALSE	-0.633616	-0.586677	0.025289
GNG12-AS1	0.000314577	0.9544	3.04117	TRUE	TRUE	-2.26695	-0.421276	0.000856333
WLS	1.29641e-07	0.9078	2.28706	TRUE	FALSE	-2.10638	-0.216291	5.97793e-07
LRRC7	3.5184e-06	0.9002	2.19945	TRUE	FALSE	-1.45944	-1.0689	1.34329e-05
LRRC40	0.00504743	0.6622	0.673114	TRUE	FALSE	0.0128211	-0.33051	0.0102993
SRSF11	0.0458209	0.5992	0.402133	FALSE	FALSE	-0.0739297	-0.180094	0.0706118
ANKRD13C	0.0374324	0.7298	0.993608	FALSE	FALSE	0.107767	-0.405289	0.059283
CTH	0.0799602	0.9492	2.92772	FALSE	TRUE	-0.0730266	-1.40921	0.113744
ZRANB2-AS1	0.29475	0.939	2.73394	FALSE	TRUE	0.452803	1.23405	0.333779
ZRANB2	0.496547	0.678	0.744596	FALSE	FALSE	0.109998	0.352981	0.504644
ZRANB2-AS2	0.18856	0.9036	2.23788	FALSE	FALSE	0.505558	-1.01558	0.231548
NEGR1	2.33758e-13	0.8414	1.66868	TRUE	FALSE	-2.45739	-1.10293	1.75323e-12
AL513166.1	0.0841857	0.883	2.02115	FALSE	FALSE	-0.145912	-0.743421	0.118716
FPGT	6.69234e-07	0.7494	1.09541	TRUE	FALSE	-0.761089	0.214316	2.8301e-06
TNNI3K	0.393257	0.8826	2.01729	FALSE	FALSE	0.355888	-1.00844	0.420573
CRYZ	0.219179	0.6752	0.731799	FALSE	FALSE	-0.179057	0.197511	0.262281
TYW3	0.0420123	0.9636	3.27611	FALSE	TRUE	0.00687472	-1.00115	0.0654895
SLC44A5	2.91084e-16	0.857	1.79059	TRUE	FALSE	1.58219	0.779676	2.57987e-15
ACADM	0.00175005	0.956	3.07857	TRUE	TRUE	0.689732	0.860963	0.00402942
RABGGTB	0.00245288	0.6654	0.687453	TRUE	FALSE	-0.0843849	0.33655	0.00542878
ST6GALNAC3	4.17964e-09	0.8884	2.0745	TRUE	FALSE	0.646131	0.3878	2.22843e-08
PIGK	0.0315329	0.7928	1.34189	FALSE	FALSE	-0.103569	-0.662369	0.0509762
AK5	1.7132e-29	0.923	2.48382	TRUE	TRUE	-3.18192	0.18015	2.72534e-28
AC118549.1	0.494022	0.6892	0.796382	FALSE	FALSE	0.168988	-0.0455274	0.502608
USP33	1.27031e-13	0.6724	0.71906	TRUE	FALSE	-0.399791	-0.36469	9.70259e-13
MIGA1	0.0265675	0.702	0.85684	TRUE	FALSE	0.103975	-0.224757	0.0438583
NEXN	0.0422739	0.8204	1.51906	FALSE	FALSE	0.0266641	-0.484812	0.0658521
FUBP1	0.120165	0.493	-0.0280018	FALSE	FALSE	0.0110948	0.0232541	0.159717
DNAJB4	0.043864	0.712	0.905117	FALSE	FALSE	-0.284892	-0.197093	0.0680032
AC103591.3	1.93645e-07	0.8002	1.38754	TRUE	FALSE	-0.413043	-0.358967	8.74318e-07
IFI44L	6.53017e-11	0.8574	1.79386	TRUE	FALSE	-0.437942	-1.00477	4.07173e-10
IFI44	4.34522e-24	0.9308	2.59904	TRUE	TRUE	-0.945015	-1.29092	5.74689e-23
LINC01781	2.66427e-36	0.9856	4.22602	TRUE	TRUE	2.54124	2.1569	5.13625e-35
LINC01362	2.11716e-74	0.9098	2.3112	TRUE	FALSE	2.77208	0.941825	9.32163e-73
LINC01725	0.00123333	0.9172	2.4049	TRUE	TRUE	0.654788	0.399272	0.00293508
PRKACB	0.178696	0.8142	1.47754	FALSE	FALSE	0.198794	0.448619	0.22187
RPF1	0.178585	0.5014	0.00560001	FALSE	FALSE	0.174814	0.167955	0.221753
GNG5	9.61836e-08	0.7934	1.34554	TRUE	FALSE	-0.247195	0.553799	4.51603e-07
SPATA1	0.000894118	0.7194	0.941487	TRUE	FALSE	-0.145954	-0.273747	0.00220963
CTBS	3.62662e-05	0.7284	0.98652	TRUE	FALSE	-0.186527	-0.400138	0.000117661
AL359762.1	4.04317e-09	0.9638	3.28182	TRUE	TRUE	-1.51622	-0.532302	2.15989e-08
SSX2IP	0.00609501	0.7898	1.32372	TRUE	FALSE	-0.685686	-0.546405	0.0121677
MCOLN2	1.04454e-20	0.9206	2.45053	TRUE	TRUE	1.20295	0.747307	1.19105e-19
WDR63	0.105534	0.8948	2.14074	FALSE	FALSE	-0.133851	0.501826	0.143341
SYDE2	0.0174168	0.926	2.52681	TRUE	TRUE	-1.51295	0.29776	0.0304264
C1orf52	1.82762e-05	0.6394	0.572761	TRUE	FALSE	-0.225715	-0.0548619	6.25661e-05
BCL10	0.238855	0.8448	1.69439	FALSE	FALSE	0.287285	0.06058	0.281409
AL078459.1	2.88297e-63	0.982	3.99922	TRUE	TRUE	2.48254	1.57712	1.07513e-61
ZNHIT6	0.00821589	0.7966	1.36518	TRUE	FALSE	0.420436	0.552477	0.0157675
COL24A1	0.0204413	0.8332	1.60848	TRUE	FALSE	-0.874054	0.10888	0.034976
ODF2L	0.185394	0.6798	0.752853	FALSE	FALSE	0.0891837	-0.225839	0.228524
SH3GLB1	2.81912e-10	0.7978	1.3726	TRUE	FALSE	-0.421393	-0.175624	1.66861e-09
SELENOF	6.40934e-13	0.904	2.24248	TRUE	FALSE	0.603514	0.789772	4.63599e-12
HS2ST1	0.000125412	0.757	1.1363	TRUE	FALSE	0.547654	0.469342	0.000371069
LMO4	0.39378	0.7192	0.940497	FALSE	FALSE	0.236617	0.580072	0.42105
PKN2-AS1	0.0193251	0.7782	1.25521	TRUE	FALSE	-0.237091	-0.514098	0.0332999
PKN2	1.90566e-15	0.7222	0.955401	TRUE	FALSE	-0.372584	-0.412404	1.61655e-14
GTF2B	1.53419e-05	0.6572	0.650841	TRUE	FALSE	-0.129475	0.339094	5.31206e-05
KYAT3	0.00060505	0.688	0.790786	TRUE	FALSE	-0.0881043	-0.287872	0.00155612
RBMXL1	0.0943161	0.5224	0.08966	FALSE	FALSE	0.0229251	0.00149122	0.130425
GBP3	3.01411e-10	0.736	1.02528	TRUE	FALSE	-0.706745	-0.51636	1.77709e-09
GBP1	1.25668e-52	0.9054	2.25872	TRUE	FALSE	-1.62541	-1.36992	3.75326e-51
GBP2	1.95455e-85	0.9452	2.84771	TRUE	TRUE	-1.7985	-1.40554	9.88059e-84
GBP4	1.53661e-26	0.7902	1.32613	TRUE	FALSE	-1.00618	-0.545212	2.24312e-25
AC099063.4	0.176372	0.8266	1.56172	FALSE	FALSE	-0.4499	-0.0787732	0.219484
GBP5	1.17007e-49	0.917	2.40227	TRUE	TRUE	-1.94136	-1.4276	3.18134e-48
AC099063.1	2.99099e-14	0.8708	1.90805	TRUE	FALSE	-2.18092	-1.09875	2.36935e-13
AL596214.1	0.180355	0.858	1.79878	FALSE	FALSE	0.183357	0.56881	0.223462
LRRC8B	5.6312e-19	0.9264	2.53266	TRUE	TRUE	-0.744853	-0.971782	5.93057e-18
LRRC8C-DT	1.65803e-05	0.6452	0.598006	TRUE	FALSE	-0.642005	-0.0966794	5.71188e-05
LRRC8C	1.0243e-96	0.9564	3.08812	TRUE	TRUE	-2.22669	-1.11834	6.1589e-95
LRRC8D	5.62789e-14	0.8614	1.82697	TRUE	FALSE	-0.4437	-1.02767	4.38693e-13
ZNF326	0.155988	0.5656	0.263921	FALSE	FALSE	0.161235	0.030392	0.198331
ZNF644	2.85499e-05	0.6598	0.662403	TRUE	FALSE	0.30395	0.180151	9.47431e-05
CDC7	0.000927461	0.854	1.76632	TRUE	FALSE	-1.34692	-0.858181	0.00228171
TGFBR3	7.86811e-29	0.902	2.21965	TRUE	FALSE	-3.64086	0.444791	1.21622e-27
BTBD8	4.59302e-05	0.8936	2.12805	TRUE	FALSE	-1.07165	-1.04098	0.000146541
GLMN	0.105711	0.8098	1.44871	FALSE	FALSE	0.0279592	-0.591844	0.143539
RPAP2	0.0014927	0.6802	0.754691	TRUE	FALSE	-0.127666	-0.236649	0.00348092
GFI1	1	0.9364	2.68943	FALSE	TRUE	0	1.1379	1
EVI5	4.23227e-17	0.925	2.51231	TRUE	TRUE	-0.541944	-0.258349	3.97565e-16
RPL5	8.92727e-05	0.8458	1.70203	TRUE	FALSE	0.122947	1.04046	0.000270754
DIPK1A	9.94024e-64	0.7974	1.37012	TRUE	FALSE	1.18447	0.856993	3.74791e-62
MTF2	0.0600087	0.4946	-0.0216008	FALSE	FALSE	0.0443546	-0.0563587	0.0888157
TMED5	2.42832e-07	0.7502	1.09968	TRUE	FALSE	-0.325074	-0.0136665	1.07997e-06
CCDC18	5.42636e-10	0.6406	0.577969	TRUE	FALSE	0.795742	-0.328226	3.12772e-09
CCDC18-AS1	2.33754e-09	0.7474	1.08479	TRUE	FALSE	0.353868	0.186547	1.26759e-08
DR1	1.18656e-05	0.7158	0.923723	TRUE	FALSE	-0.593971	0.257817	4.17408e-05
FNBP1L	0.000385496	0.7718	1.2185	TRUE	FALSE	1.01206	0.414029	0.00103352
BCAR3	2.96183e-12	0.8026	1.40262	TRUE	FALSE	1.32721	0.934691	2.04275e-11
DNTTIP2	0.0280258	0.634	0.549416	TRUE	FALSE	0.0625187	0.339687	0.0459432
GCLM	0.0648127	0.7704	1.21057	FALSE	FALSE	-0.136657	-0.428604	0.094907
ARHGAP29	0.384221	0.8262	1.55893	FALSE	FALSE	0.281026	-0.564116	0.413029
ABCD3	6.1946e-07	0.8658	1.86432	TRUE	FALSE	-0.504055	-0.765934	2.62986e-06
ALG14	0.271754	0.8188	1.50824	FALSE	FALSE	0.366814	-0.653406	0.312377
RWDD3	0.282923	0.698	0.837792	FALSE	FALSE	0.5003	0.558787	0.322742
PTBP2	0.0200175	0.5782	0.315389	TRUE	FALSE	0.00303214	0.129836	0.0343586
DPYD	2.83198e-228	0.9718	3.53983	TRUE	TRUE	-2.29431	-2.03746	4.44295e-226
DPYD-AS1	1.55479e-65	0.9532	3.01394	TRUE	TRUE	-1.80952	-1.73344	6.06323e-64
FRRS1	0.00170654	0.8072	1.43192	TRUE	FALSE	-0.404175	0.679426	0.00393664
AGL	0.134619	0.809	1.44353	FALSE	FALSE	0.357598	-0.364634	0.175947
SLC35A3	0.0398835	0.6896	0.79825	FALSE	FALSE	0.147211	-0.179323	0.0625569
MFSD14A	0.000845001	0.6004	0.407132	TRUE	FALSE	-0.0696098	-0.246033	0.00210119
AC093019.2	0.182288	0.7968	1.36641	FALSE	FALSE	0.158427	-0.488542	0.225486
SASS6	0.2463	0.5826	0.333456	FALSE	FALSE	0.224904	0.119853	0.288537
TRMT13	0.0876866	0.7342	1.01604	FALSE	FALSE	0.38173	0.261465	0.122842
LRRC39	0.296543	0.7452	1.07317	FALSE	FALSE	0.416261	-0.253973	0.335455
DBT	0.0196759	0.6564	0.647292	TRUE	FALSE	-0.0663027	-0.170202	0.0338232
AL445928.2	0.0936291	0.9138	2.36094	FALSE	FALSE	-0.00669438	-0.0855245	0.12974
RTCA-AS1	0.192512	0.7184	0.936539	FALSE	FALSE	0.239039	-0.197494	0.235744
RTCA	0.000895542	0.6296	0.530501	TRUE	FALSE	-0.156158	0.170279	0.00221275
CDC14A	1.06989e-54	0.8344	1.61714	TRUE	FALSE	-1.24277	-1.13419	3.31134e-53
AL589990.1	2.107e-08	0.8856	2.04656	TRUE	FALSE	-1.42366	-1.26209	1.05265e-07
SLC30A7	8.57802e-13	0.5328	0.131389	TRUE	FALSE	-0.50782	-0.126641	6.13291e-12
DPH5	0.247792	0.712	0.905117	FALSE	FALSE	0.703699	0.114828	0.289937
AC093157.1	2.03301e-20	0.8772	1.96618	TRUE	FALSE	1.03	0.849108	2.29897e-19
S1PR1	0.405355	0.81	1.45001	FALSE	FALSE	0.0976136	0.85816	0.430962
RNPC3	0.101193	0.621	0.493795	FALSE	FALSE	0.0578999	0.193218	0.138383
AMY2B	0.344724	0.6618	0.671326	FALSE	FALSE	0.504546	-0.22517	0.378866
VAV3	5.85076e-47	0.7848	1.29386	TRUE	FALSE	0.831744	-0.0421569	1.44407e-45
VAV3-AS1	1.13111e-143	0.9676	3.39666	TRUE	TRUE	3.41893	1.81383	1.02924e-141
LINC02785	0.0018783	0.8506	1.73931	TRUE	FALSE	-0.206433	-1.26769	0.00429214
SLC25A24	0.357459	0.8222	1.53132	FALSE	FALSE	0.381848	-0.196518	0.390067
FAM102B	5.51621e-11	0.8016	1.39632	TRUE	FALSE	-0.534911	-0.634409	3.46962e-10
HENMT1	9.27148e-05	0.8736	1.93317	TRUE	FALSE	-1.38702	0.576681	0.000280653
AL160171.1	0.0390198	0.8874	2.06445	FALSE	FALSE	-0.602764	-0.889841	0.0613432
PRPF38B	2.40053e-05	0.6336	0.547692	TRUE	FALSE	-0.213747	0.329657	8.06419e-05
STXBP3	1.52851e-06	0.7966	1.36518	TRUE	FALSE	-0.21834	-0.739883	6.1797e-06
AKNAD1	0.0607717	0.6832	0.768517	FALSE	FALSE	0.00660723	0.09855	0.0897503
GPSM2	0.247211	0.8902	2.09279	FALSE	FALSE	0.191077	-0.94216	0.289381
CLCC1	0.102719	0.6722	0.718152	FALSE	FALSE	0.0866183	0.328809	0.140116
WDR47	7.83597e-06	0.8176	1.50017	TRUE	FALSE	-0.566484	-0.554075	2.84601e-05
TAF13	6.55439e-12	0.8384	1.64637	TRUE	FALSE	-0.85876	0.0946523	4.43315e-11
AL356488.3	0.140995	0.6944	0.820771	FALSE	FALSE	-0.147839	0.0391631	0.182775
TMEM167B	5.58036e-05	0.726	0.974422	TRUE	FALSE	-0.24678	-0.190806	0.000175418
KIAA1324	0.000167077	0.8852	2.04262	TRUE	FALSE	-1.68371	-1.04687	0.000481611
SARS	0.000443427	0.7282	0.985509	TRUE	FALSE	-0.156811	0.177507	0.00117407
SORT1	1.7454e-32	0.8778	1.97176	TRUE	FALSE	-3.19494	-0.795709	3.05423e-31
PSMA5	1.06778e-06	0.7664	1.18809	TRUE	FALSE	-0.322534	0.479101	4.40572e-06
CYB561D1	0.121817	0.7422	1.05743	FALSE	FALSE	0.00887781	-0.305442	0.161581
GNAI3	2.35899e-13	0.812	1.46306	TRUE	FALSE	-0.562679	-0.480755	1.76717e-12
AMPD2	2.77507e-06	0.8272	1.56591	TRUE	FALSE	-0.777928	-0.657801	1.07973e-05
GSTM4	0.10678	0.7646	1.17807	FALSE	FALSE	-0.144676	0.563995	0.144759
GSTM2	0.00096232	0.8736	1.93317	TRUE	FALSE	-2.63312	0.869602	0.002356
GSTM3	0.00681744	0.8914	2.10512	TRUE	FALSE	-1.31965	0.258485	0.013406
AHCYL1	0.000134157	0.5802	0.323594	TRUE	FALSE	-0.061396	0.119666	0.000395317
STRIP1	0.000257542	0.7558	1.12979	TRUE	FALSE	-0.261717	0.462711	0.000714178
KCNC4	0.413124	0.668	0.699153	FALSE	FALSE	0.106327	-0.0596253	0.437281
RBM15-AS1	0.00674135	0.8292	1.57997	TRUE	FALSE	0.816921	0.423655	0.0132755
RBM15	0.0735794	0.804	1.41148	FALSE	FALSE	0.538705	0.57586	0.105993
LAMTOR5-AS1	0.00659486	0.694	0.818887	TRUE	FALSE	0.599168	-0.0528037	0.0130322
SLC16A4	0.00717672	0.8204	1.51906	TRUE	FALSE	0.739799	0.217161	0.0140256
LAMTOR5	0.166525	0.8486	1.72366	FALSE	FALSE	0.377727	0.741124	0.209561
AL365361.1	0.00290827	0.9072	2.27992	TRUE	FALSE	-0.365312	0.0524867	0.00632287
KCNA3	0.0244243	0.8954	2.14713	TRUE	FALSE	-0.758952	0.584417	0.0407814
CD53	6.3886e-05	0.7776	1.25173	TRUE	FALSE	0.217368	0.453725	0.000198568
LRIF1	0.257823	0.7294	0.991581	FALSE	FALSE	0.215199	0.440657	0.29944
DRAM2	2.61851e-18	0.7852	1.29623	TRUE	FALSE	0.810548	0.58345	2.64545e-17
CEPT1	3.03197e-06	0.7678	1.19593	TRUE	FALSE	0.616572	0.23692	1.17001e-05
AL355816.2	0.0346158	0.8412	1.66718	FALSE	FALSE	-0.255656	0.390233	0.0553699
DENND2D	7.77672e-14	0.8984	2.17957	TRUE	FALSE	-0.97794	0.291362	6.01045e-13
CHI3L2	0.0622693	0.8498	1.73303	FALSE	FALSE	-0.308797	0.725001	0.0917438
WDR77	0.125736	0.6186	0.48361	FALSE	FALSE	0.133853	-0.00887927	0.166103
ATP5PB	0.0157036	0.8072	1.43192	TRUE	FALSE	-0.0311764	0.440572	0.0277857
C1orf162	3.27914e-13	0.8282	1.57292	TRUE	FALSE	-0.727982	0.405934	2.42454e-12
RAP1A	4.21271e-15	0.7802	1.26683	TRUE	FALSE	-0.326909	-0.628784	3.51248e-14
INKA2	2.88238e-12	0.855	1.77437	TRUE	FALSE	-0.739968	-0.732841	1.98996e-11
DDX20	0.356263	0.7228	0.958393	FALSE	FALSE	0.179107	0.303279	0.389042
CTTNBP2NL	0.00216276	0.8644	1.85233	TRUE	FALSE	-0.687725	-0.542006	0.00485358
WNT2B	0.186038	0.8446	1.69286	FALSE	FALSE	0.0284487	-0.611744	0.229111
ST7L	0.00319813	0.7222	0.955401	TRUE	FALSE	-0.0212713	-0.355338	0.0068829
CAPZA1	0.000110358	0.7056	0.874109	TRUE	FALSE	-0.0854377	-0.189669	0.000329601
MOV10	1.73343e-08	0.8962	2.1557	TRUE	FALSE	-0.93832	-0.947332	8.74014e-08
AL603832.1	0.000900172	0.7204	0.946447	TRUE	FALSE	-2.38986	0.247321	0.00222339
RHOC	4.85435e-09	0.8386	1.64785	TRUE	FALSE	-1.1981	0.0589916	2.56214e-08
SLC16A1	0.0138865	0.8642	1.85062	TRUE	FALSE	-0.34286	-0.777239	0.0250115
SLC16A1-AS1	0.000320159	0.7364	1.02734	TRUE	FALSE	0.508054	0.0454476	0.00087014
AL390242.1	0.0647608	0.7618	1.16257	FALSE	FALSE	0.819327	0.0817506	0.0948514
LRIG2-DT	0.261763	0.742	1.05639	FALSE	FALSE	0.277332	0.438553	0.303243
LRIG2	0.0384946	0.6934	0.816063	FALSE	FALSE	0.119084	0.353393	0.0606922
MAGI3	1.16918e-08	0.9548	3.0504	TRUE	TRUE	-2.30064	-1.76923	5.97684e-08
PHTF1	0.000155646	0.738	1.0356	TRUE	FALSE	-0.265684	-0.115562	0.000452196
RSBN1	0.0216742	0.7494	1.09541	TRUE	FALSE	-0.00379758	0.180982	0.0367949
AL137856.1	0.227498	0.8134	1.47226	FALSE	FALSE	-0.0435837	0.484464	0.270421
PTPN22	0.0545304	0.8058	1.42295	FALSE	FALSE	0.27632	0.323266	0.0818493
AP4B1-AS1	0.13686	0.913	2.35083	FALSE	FALSE	0.508787	-0.749486	0.178329
AP4B1	0.464669	0.8472	1.71281	FALSE	FALSE	0.246313	0.528328	0.479748
HIPK1-AS1	0.0097399	0.824	1.54369	TRUE	FALSE	-0.962643	-0.524058	0.0183517
HIPK1	3.75712e-30	0.8752	1.94774	TRUE	FALSE	-0.977712	-0.824959	6.09761e-29
TRIM33	3.3773e-05	0.6966	0.831159	TRUE	FALSE	-0.0943935	0.141604	0.000110253
BCAS2	0.0286048	0.8542	1.76793	TRUE	FALSE	-0.0935813	-0.767967	0.0467634
DENND2C	0.0338448	0.8412	1.66718	FALSE	FALSE	-0.0912385	1.16115	0.0542957
NRAS	0.160776	0.7926	1.34067	FALSE	FALSE	0.172079	0.56611	0.203603
CSDE1	9.73032e-08	0.4306	-0.279404	TRUE	FALSE	-0.215414	0.0829421	4.56546e-07
SIKE1	0.0194836	0.6566	0.648179	TRUE	FALSE	0.0689729	0.335402	0.0335307
TSPAN2	1	0.8244	1.54645	FALSE	FALSE	0	-0.104662	1
LINC01765	0.000203723	0.8068	1.42935	TRUE	FALSE	-1.4563	-0.346713	0.000577611
SLC22A15	4.43911e-22	0.8574	1.79386	TRUE	FALSE	-1.38559	-0.806633	5.41944e-21
ATP1A1	9.53121e-43	0.9116	2.33333	TRUE	FALSE	-1.08035	-1.01043	2.12221e-41
ATP1A1-AS1	0.34914	0.6714	0.714524	FALSE	FALSE	0.299454	0.33602	0.382611
LINC01762	0.000920634	0.8128	1.46831	TRUE	FALSE	-1.20159	0.087357	0.00226859
AL390066.1	0.471217	0.8504	1.73774	FALSE	FALSE	0.230454	-0.326881	0.484624
CD58	5.782e-22	0.8756	1.95141	TRUE	FALSE	-0.96823	-0.620464	7.00253e-21
CD2	1.65943e-59	0.981	3.94413	TRUE	TRUE	-3.08523	-0.398416	5.66239e-58
CD101	7.09689e-09	0.9266	2.5356	TRUE	TRUE	-1.60655	-0.644372	3.69857e-08
TTF2	0.0473879	0.688	0.790786	FALSE	FALSE	0.0679763	0.0941046	0.0726985
MAN1A2	0.163264	0.649	0.614646	FALSE	FALSE	0.0167116	0.285419	0.206066
TENT5C	2.12849e-26	0.9232	2.48664	TRUE	TRUE	0.918212	1.82172	3.07752e-25
GDAP2	1.37719e-07	0.7554	1.12762	TRUE	FALSE	0.25841	-0.576761	6.31628e-07
WDR3	0.0838544	0.6644	0.682964	FALSE	FALSE	-0.00520988	0.269211	0.118346
WARS2	0.104735	0.8414	1.66868	FALSE	FALSE	0.0635242	-0.787675	0.142425
WARS2-AS1	6.4148e-05	0.8154	1.48549	TRUE	FALSE	0.529584	0.116065	0.000199307
ZNF697	1	0.8694	1.89566	FALSE	FALSE	0	-0.701607	1
PHGDH	0.0160145	0.9236	2.4923	TRUE	TRUE	-1.87286	1.53454	0.0282551
NOTCH2	0.0866371	0.961	3.20441	FALSE	TRUE	0.0632089	0.262589	0.12157
SEC22B	0.0131732	0.6514	0.625199	TRUE	FALSE	-0.00948978	0.363615	0.0239033
NBPF26	2.80172e-14	0.8274	1.56731	TRUE	FALSE	-0.552796	-1.02504	2.2233e-13
AC253572.2	1.09166e-16	0.86	1.81529	TRUE	FALSE	-1.05401	-1.22235	1.00001e-15
LINC00623	9.32498e-21	0.8206	1.52042	TRUE	FALSE	-0.992444	-0.29809	1.07135e-19
FCGR1B	1.53697e-10	0.948	2.90311	TRUE	TRUE	-1.21083	-0.604826	9.3402e-10
SRGAP2C	1.63864e-14	0.861	1.82362	TRUE	FALSE	-0.660304	-1.16118	1.32186e-13
SRGAP2-AS1	4.57757e-05	0.8856	2.04656	TRUE	FALSE	-0.715068	-0.62795	0.000146116
LINC02798	0.0213056	0.914	2.36348	TRUE	FALSE	-0.916634	-0.893665	0.0362774
LINC02591	7.19466e-05	0.844	1.6883	TRUE	FALSE	-0.900834	-0.121964	0.000221821
AC246785.3	0.333145	0.838	1.64342	FALSE	FALSE	0.129412	0.930421	0.368783
NBPF15	0.00310799	0.8956	2.14926	TRUE	FALSE	0.42819	0.434816	0.00671004
FP700111.1	0.00222117	0.8776	1.9699	TRUE	FALSE	-1.26999	-0.308885	0.00497321
SRGAP2B	1.9143e-30	0.9218	2.46706	TRUE	TRUE	-1.26682	-0.597988	3.1329e-29
AC245014.3	2.43715e-09	0.87	1.90096	TRUE	FALSE	-0.990767	-0.545976	1.3195e-08
NBPF20	0.190108	0.6116	0.454043	FALSE	FALSE	-0.199372	0.133865	0.23326
GPR89A	0.0459342	0.6888	0.794515	FALSE	FALSE	-0.0908827	-0.387514	0.0707545
PDZK1	0.270982	0.8882	2.07249	FALSE	FALSE	-0.0785438	-0.00367217	0.311727
CD160	1.37698e-06	0.8598	1.81363	TRUE	FALSE	-2.57863	0.286719	5.60693e-06
RNF115	0.000793283	0.7412	1.05221	TRUE	FALSE	-0.00873008	-0.532506	0.00198779
POLR3C	0.0322336	0.6798	0.752853	FALSE	FALSE	0.0169348	0.354825	0.0519369
NUDT17	0.378065	0.7502	1.09968	FALSE	FALSE	0.128052	0.433385	0.407787
PIAS3	0.00347005	0.6286	0.526215	TRUE	FALSE	-0.854025	-0.284878	0.00739465
ITGA10	0.166963	0.8074	1.4332	FALSE	FALSE	-0.488559	-0.540965	0.209996
PEX11B	0.0219881	0.695	0.8236	TRUE	FALSE	-0.199871	0.353655	0.037263
RBM8A	0.00271514	0.6518	0.626961	TRUE	FALSE	-0.0153069	0.0787997	0.00595038
LIX1L-AS1	0.0028207	0.8014	1.39507	TRUE	FALSE	-0.140053	-0.452274	0.00615996
LIX1L	0.00659855	0.8676	1.8799	TRUE	FALSE	-0.207476	0.0627449	0.0130376
POLR3GL	0.0043011	0.7646	1.17807	TRUE	FALSE	-0.298113	0.56707	0.00895178
TXNIP	0.150157	0.6836	0.770366	FALSE	FALSE	0.0243967	0.332581	0.192254
AC239799.2	0.0034656	0.9028	2.22873	TRUE	FALSE	-0.637076	0.287106	0.00738633
NBPF10	0.000333996	0.9634	3.27042	TRUE	TRUE	-0.169421	-0.339093	0.000904146
NOTCH2NLA	0.00437018	0.8884	2.0745	TRUE	FALSE	-0.219364	-0.172773	0.0090787
AC245407.2	0.0575964	0.7206	0.94744	FALSE	FALSE	-0.27663	0.387406	0.0858099
NBPF12	0.251661	0.6276	0.521934	FALSE	FALSE	0.292218	0.0174472	0.293533
PRKAB2	0.244913	0.9012	2.21063	FALSE	FALSE	0.509655	0.856297	0.287183
AC242426.2	0.00104672	0.763	1.1692	TRUE	FALSE	0.87975	0.104289	0.0025394
FMO5	0.00119987	0.8176	1.50017	TRUE	FALSE	0.907295	0.541967	0.00286462
CHD1L	0.452565	0.8596	1.81197	FALSE	FALSE	0.46766	0.760631	0.470132
LINC00624	0.0547828	0.753	1.11468	FALSE	FALSE	0.526998	0.269467	0.0821321
BCL9	0.0113311	0.914	2.36348	TRUE	FALSE	-0.594517	0.290934	0.0209422
ACP6	0.0204151	0.532	0.128175	TRUE	FALSE	-0.562313	0.048612	0.0349356
GPR89B	0.0351071	0.669	0.703666	FALSE	FALSE	0.00438419	0.370123	0.0560375
NBPF11	0.00337881	0.6692	0.704569	TRUE	FALSE	0.517654	0.183475	0.00722389
LINC01138	3.19063e-17	0.7538	1.11898	TRUE	FALSE	-0.547162	-0.358956	3.02844e-16
PPIAL4G	0.0165231	0.85	1.7346	TRUE	FALSE	-0.547837	0.140101	0.029025
NBPF14	0.0859659	0.9418	2.78391	FALSE	TRUE	0.212087	0.206798	0.120765
PDE4DIP	0.259429	0.8156	1.48682	FALSE	FALSE	0.127975	0.27287	0.300973
NBPF9	0.0146841	0.628	0.523646	TRUE	FALSE	-0.0321653	-0.0126212	0.0261991
AC245297.3	5.48339e-09	0.7654	1.18252	TRUE	FALSE	-0.136346	-0.442411	2.88745e-08
NOTCH2NLC	2.83024e-21	0.8676	1.8799	TRUE	FALSE	-1.23205	-1.03109	3.34459e-20
NBPF19	3.61164e-17	0.9578	3.12222	TRUE	TRUE	-1.06309	-1.28037	3.41616e-16
FCGR1A	4.32482e-16	0.8706	1.90627	TRUE	FALSE	-1.40663	-0.579155	3.801e-15
HIST2H2BF	0.0188433	0.7156	0.92274	TRUE	FALSE	-1.21409	-0.215746	0.0325849
HIST2H2AA4	0.0408481	0.9724	3.56195	FALSE	TRUE	-0.393025	1.17754	0.0639229
HIST2H2BE	0.000375157	0.6922	0.810425	TRUE	FALSE	-0.845567	0.2426	0.00100817
HIST2H2AC	0.000124097	0.5862	0.348278	TRUE	FALSE	-0.476689	0.0518772	0.000367419
BOLA1	0.368818	0.739	1.04078	FALSE	FALSE	0.088002	-0.424814	0.399873
SF3B4	0.148213	0.7024	0.858753	FALSE	FALSE	0.0503555	0.198672	0.190378
MTMR11	4.85591e-06	0.8898	2.0887	TRUE	FALSE	-1.94793	-1.48534	1.81336e-05
OTUD7B	0.166906	0.9438	2.821	FALSE	TRUE	-0.193199	0.112427	0.209944
AC244033.2	0.0990794	0.7388	1.03974	FALSE	FALSE	0.79337	-0.276983	0.135899
VPS45	0.000227833	0.6964	0.830213	TRUE	FALSE	-0.0409919	-0.421241	0.000639591
PLEKHO1	0.15588	0.8438	1.68678	FALSE	FALSE	0.0966644	-0.176992	0.198231
AC242988.2	0.00670288	0.7646	1.17807	TRUE	FALSE	-0.073437	-0.495444	0.0132131
ANP32E	0.464108	0.7508	1.10288	FALSE	FALSE	0.211904	0.256734	0.479336
APH1A	0.0243183	0.8162	1.49081	TRUE	FALSE	0.00454037	0.134894	0.0406267
C1orf54	0.0378982	0.734	1.01501	FALSE	FALSE	-0.438656	0.226618	0.0598903
MRPS21	0.0682664	0.6662	0.691048	FALSE	FALSE	0.0769857	0.326105	0.0993395
PRPF3	2.98905e-05	0.7254	0.971408	TRUE	FALSE	-0.164168	-0.380631	9.86877e-05
RPRD2	0.0385605	0.636	0.558045	FALSE	FALSE	0.0651544	-0.100968	0.0607471
TARS2	0.3105	0.6342	0.550278	FALSE	FALSE	0.449637	0.185806	0.348206
AL356356.1	4.63977e-08	0.7692	1.2038	TRUE	FALSE	-2.21651	-0.92712	2.24568e-07
ADAMTSL4	9.13519e-20	0.859	1.80701	TRUE	FALSE	-3.85958	-1.68273	9.98288e-19
ADAMTSL4-AS1	3.12138e-97	0.8392	1.65229	TRUE	FALSE	-2.38356	-1.35813	1.90195e-95
MCL1	4.8567e-62	0.7638	1.17363	TRUE	FALSE	-1.21904	-0.79473	1.72628e-60
ENSA	0.00307635	0.5874	0.353227	TRUE	FALSE	-0.0883511	-0.0667982	0.00664806
GOLPH3L	0.0865534	0.7256	0.972412	FALSE	FALSE	0.231091	-0.262174	0.121477
HORMAD1	0.0270446	0.8642	1.85062	TRUE	FALSE	-0.0964394	-1.0671	0.0445166
CTSS	7.91251e-14	0.9646	3.305	TRUE	TRUE	-0.551617	-0.176772	6.10848e-13
CTSK	0.0011475	0.6872	0.787061	TRUE	FALSE	-0.876134	-0.29065	0.002755
ARNT	0.000507768	0.719	0.939507	TRUE	FALSE	-0.0349818	-0.416795	0.0013282
SETDB1	0.250112	0.7242	0.965392	FALSE	FALSE	0.189207	-0.438218	0.292076
CERS2	0.00152078	0.6498	0.61816	TRUE	FALSE	-0.377659	-0.0293539	0.00354035
MINDY1	7.80827e-07	0.8538	1.76472	TRUE	FALSE	-1.46373	-0.28206	3.27459e-06
PRUNE1	0.43683	0.713	0.909999	FALSE	FALSE	0.304628	0.0566693	0.457301
C1orf56	0.0049691	0.7414	1.05326	TRUE	FALSE	-0.0784021	0.197963	0.0101593
CDC42SE1	5.28376e-05	0.728	0.984499	TRUE	FALSE	-0.164053	-0.0345068	0.000166786
MLLT11	0.0194634	0.7562	1.13196	TRUE	FALSE	-0.928675	0.393184	0.0335033
GABPB2	1.23859e-05	0.8538	1.76472	TRUE	FALSE	-0.294721	-0.704988	4.34479e-05
TNFAIP8L2	2.16748e-07	0.7874	1.30932	TRUE	FALSE	-0.755511	-0.202447	9.71556e-07
SCNM1	0.00124981	0.713	0.909999	TRUE	FALSE	-0.281055	0.375146	0.00297214
VPS72	0.0714677	0.727	0.979455	FALSE	FALSE	-0.261947	0.373141	0.103333
PIP5K1A	0.00459403	0.7244	0.966393	TRUE	FALSE	-0.0477557	-0.426573	0.00948334
PSMD4	0.0534043	0.6016	0.412136	FALSE	FALSE	0.0973536	0.233873	0.080472
ZNF687	0.0835378	0.6118	0.454885	FALSE	FALSE	0.787827	-0.0265779	0.117967
PI4KB	0.00436469	0.4856	-0.0576159	TRUE	FALSE	0.146149	0.0231934	0.00907167
RFX5	0.37662	0.9402	2.75509	FALSE	TRUE	0.334428	1.19711	0.406652
PSMB4	1.50509e-05	0.8392	1.65229	TRUE	FALSE	-0.269565	0.856172	5.21528e-05
POGZ	0.0632833	0.4154	-0.341686	FALSE	FALSE	0.0635501	0.0497375	0.0930167
SNX27	2.346e-17	0.9622	3.23691	TRUE	TRUE	-0.572834	-1.31391	2.24548e-16
MRPL9	0.207387	0.8082	1.43836	FALSE	FALSE	0.127564	0.778229	0.250571
TDRKH	0.148744	0.7814	1.27384	FALSE	FALSE	0.18283	0.520703	0.190881
C2CD4D-AS1	0.0191856	0.8558	1.78084	TRUE	FALSE	-1.46298	0.156994	0.0331054
THEM4	9.68962e-13	0.9504	2.95289	TRUE	TRUE	-0.9789	0.337687	6.90619e-12
AL450992.2	0.000593803	0.9456	2.85546	TRUE	TRUE	-0.6139	-0.496049	0.00152892
AL450992.3	1.25273e-09	0.8482	1.72055	TRUE	FALSE	-2.03354	-1.23358	6.98471e-09
S100A10	4.62968e-29	0.8442	1.68982	TRUE	FALSE	-1.04972	-0.412454	7.27143e-28
AL450992.1	0.00163149	0.8638	1.84722	TRUE	FALSE	-0.559112	-0.41363	0.00377299
S100A11	7.62067e-48	0.8234	1.53955	TRUE	FALSE	-1.15109	-0.584898	1.94057e-46
FLG-AS1	0.00185309	0.901	2.20839	TRUE	FALSE	-1.3527	0.886185	0.00424021
S100A9	1.19818e-30	0.8332	1.60848	TRUE	FALSE	-0.775557	-0.866012	1.9775e-29
S100A12	2.85345e-06	0.8022	1.4001	TRUE	FALSE	-0.650166	-0.256099	1.10738e-05
S100A8	3.65665e-26	0.8052	1.41912	TRUE	FALSE	-0.811194	-0.415583	5.22613e-25
S100A6	2.01879e-50	0.8062	1.42551	TRUE	FALSE	-0.877029	-0.0305061	5.55533e-49
S100A4	5.28043e-68	0.8316	1.59701	TRUE	FALSE	-1.06134	-0.659001	2.11978e-66
AL162258.2	0.172999	0.9078	2.28706	FALSE	FALSE	0.20067	0.268501	0.216218
CHTOP	0.192725	0.673	0.721785	FALSE	FALSE	0.195704	-0.293822	0.235859
SNAPIN	0.130213	0.717	0.929629	FALSE	FALSE	0.173259	0.105899	0.171106
ILF2	0.381076	0.941	2.76941	FALSE	TRUE	0.240949	1.02455	0.410323
INTS3	0.000197646	0.646	0.601503	TRUE	FALSE	-0.157447	-0.144107	0.000561204
SLC27A3	7.10013e-13	0.9184	2.4208	TRUE	TRUE	-1.97902	-0.0649917	5.10319e-12
GATAD2B	0.0220549	0.603	0.417981	TRUE	FALSE	0.0465094	0.329166	0.0373576
AL358472.5	0.020233	0.707	0.880858	TRUE	FALSE	-0.28653	-0.0476061	0.0346892
DENND4B	6.31108e-05	0.7166	0.927658	TRUE	FALSE	-0.148087	-0.300606	0.000196442
CRTC2	0.0784187	0.688	0.790786	FALSE	FALSE	0.114245	0.335891	0.111843
SLC39A1	0.0641768	0.898	2.1752	FALSE	FALSE	0.0623007	0.956178	0.0941071
JTB	0.0125846	0.8538	1.76472	TRUE	FALSE	0.00220984	0.746096	0.0229635
RPS27	1.96018e-33	0.868	1.88339	TRUE	FALSE	0.275901	1.02577	3.52032e-32
NUP210L	0.459921	0.8528	1.75673	FALSE	FALSE	0.268912	-0.22354	0.476122
TPM3	2.63718e-11	0.7678	1.19593	TRUE	FALSE	-0.310062	-0.166983	1.7035e-10
C1orf43	0.0198761	0.4038	-0.389656	TRUE	FALSE	0.00432556	0.0729887	0.0341373
UBAP2L	0.00214989	0.6832	0.768517	TRUE	FALSE	-0.121183	0.0218683	0.00482947
HAX1	0.138898	0.7566	1.13413	FALSE	FALSE	0.0632262	0.694606	0.180482
ATP8B2	3.16939e-13	0.938	2.71662	TRUE	TRUE	-1.32956	1.22718	2.34848e-12
IL6R	1.07479e-71	0.9152	2.37885	TRUE	FALSE	-2.99224	-0.751315	4.52771e-70
UBE2Q1	0.00838792	0.752	1.10931	TRUE	FALSE	-0.304695	0.343781	0.0160706
ADAR	1.71344e-09	0.5712	0.286749	TRUE	FALSE	-0.240452	0.0988491	9.44535e-09
PMVK	6.06109e-06	0.6746	0.729065	TRUE	FALSE	-0.403558	0.0438441	2.23287e-05
PBXIP1	1.04969e-06	0.9114	2.33085	TRUE	FALSE	-0.439274	0.389036	4.335e-06
PYGO2	0.273128	0.7092	0.891502	FALSE	FALSE	0.279287	0.555964	0.313772
AL451085.2	0.27436	0.9178	2.41282	FALSE	TRUE	0.0572082	1.03603	0.314843
SHC1	0.00330882	0.6198	0.488699	TRUE	FALSE	-0.184838	-0.0171201	0.00709649
CKS1B	0.142385	0.7982	1.37508	FALSE	FALSE	0.380189	0.507903	0.184227
FLAD1	0.00280569	0.555	0.220894	TRUE	FALSE	-0.310438	-0.00851512	0.00613011
ZBTB7B	9.71593e-07	0.877	1.96432	TRUE	FALSE	-0.586641	-0.719889	4.02956e-06
ADAM15	4.67593e-10	0.8818	2.00959	TRUE	FALSE	-1.13672	-1.2428	2.7112e-09
EFNA4	0.0135954	0.824	1.54369	TRUE	FALSE	0.938262	0.713748	0.0245845
SLC50A1	0.0383608	0.9368	2.69617	FALSE	TRUE	0.78119	1.14791	0.0605023
DPM3	0.0168554	0.7882	1.31411	TRUE	FALSE	-0.0821829	0.55166	0.0295668
KRTCAP2	1.85074e-05	0.8558	1.78084	TRUE	FALSE	-0.331505	1.06311	6.32626e-05
TRIM46	0.00803877	0.7816	1.27501	TRUE	FALSE	-1.51206	0.524018	0.0154711
THBS3	3.65485e-05	0.8258	1.55615	TRUE	FALSE	-1.80708	0.0739195	0.000118548
MTX1	0.00018955	0.748	1.08797	TRUE	FALSE	-0.764287	0.215638	0.000539894
GBA	0.00440645	0.612	0.455727	TRUE	FALSE	-0.297969	-0.230182	0.00914383
FAM189B	0.0383939	0.7034	0.863541	FALSE	FALSE	-0.605977	0.353501	0.0605475
SCAMP3	0.0300167	0.5606	0.243597	TRUE	FALSE	0.00490806	0.193875	0.0488317
CLK2	0.00228824	0.5858	0.346629	TRUE	FALSE	-0.302944	-0.185848	0.00511081
FDPS	0.178739	0.6494	0.616403	FALSE	FALSE	0.23004	0.192432	0.221903
RUSC1	0.0112159	0.8194	1.51229	TRUE	FALSE	-0.847574	0.633153	0.02076
ASH1L	0.104864	0.5784	0.316209	FALSE	FALSE	0.0517051	-0.253799	0.142573
ASH1L-AS1	0.484654	0.8462	1.7051	FALSE	FALSE	0.0868629	0.398876	0.495026
MSTO1	0.300103	0.7374	1.0325	FALSE	FALSE	0.0297736	0.567007	0.338773
AL353807.5	2.32499e-10	0.8068	1.42935	TRUE	FALSE	-0.917227	-0.728634	1.38939e-09
YY1AP1	1.43893e-07	0.607	0.434719	TRUE	FALSE	-0.265916	-0.0883493	6.58838e-07
DAP3	2.18235e-06	0.4638	-0.145054	TRUE	FALSE	-0.190876	0.00420748	8.62638e-06
GON4L	0.147904	0.5128	0.0512112	FALSE	FALSE	0.0967293	-0.17582	0.190053
SYT11	0.00272431	0.771	1.21397	TRUE	FALSE	-0.895644	-0.468729	0.00596568
RIT1	5.88243e-07	0.7312	1.00072	TRUE	FALSE	-0.632145	-0.309659	2.50591e-06
KHDC4	0.300526	0.5188	0.0752355	FALSE	FALSE	0.222851	0.00867779	0.339195
ARHGEF2	0.167001	0.6002	0.406299	FALSE	FALSE	0.147171	-0.264569	0.210025
AL355388.3	0.011314	0.6442	0.59364	TRUE	FALSE	-1.61008	-0.0079282	0.0209163
SSR2	0.000194644	0.8392	1.65229	TRUE	FALSE	-0.192991	0.689653	0.000553708
UBQLN4	0.1975	0.6588	0.657951	FALSE	FALSE	0.278422	-0.318154	0.240471
LAMTOR2	2.89469e-06	0.8672	1.87643	TRUE	FALSE	-0.56506	0.846001	1.12148e-05
LMNA	1.06659e-19	0.9064	2.27045	TRUE	FALSE	-2.44664	-1.60658	1.16184e-18
SEMA4A	6.00576e-11	0.9698	3.46925	TRUE	TRUE	-0.894187	0.572559	3.76021e-10
SLC25A44	0.0477095	0.5472	0.189364	FALSE	FALSE	-0.287792	-0.134187	0.0731342
PMF1	0.000106081	0.7748	1.23562	TRUE	FALSE	-0.0533409	0.538103	0.00031794
SMG5	4.52633e-07	0.6482	0.611136	TRUE	FALSE	-0.260145	-0.325178	1.95135e-06
TMEM79	0.159634	0.6364	0.559773	FALSE	FALSE	0.0209426	0.240271	0.20242
GLMP	4.52357e-05	0.712	0.905117	TRUE	FALSE	-1.02098	0.341566	0.000144528
CCT3	0.00824845	0.6632	0.677587	TRUE	FALSE	-0.0961073	0.407604	0.0158278
TSACC	0.171498	0.9108	2.32344	FALSE	FALSE	0.015007	1.3258	0.214612
MEF2D	1.21211e-07	0.8428	1.67921	TRUE	FALSE	-0.321524	-0.0657054	5.60625e-07
NAXE	0.129611	0.8302	1.58705	FALSE	FALSE	-0.127193	0.7211	0.170528
GPATCH4	0.017317	0.6552	0.641976	TRUE	FALSE	0.588599	0.346003	0.0302854
ISG20L2	0.182756	0.6276	0.521934	FALSE	FALSE	0.119276	0.0801595	0.225892
RRNAD1	0.45726	0.7386	1.0387	FALSE	FALSE	0.398164	0.171422	0.473926
MRPL24	0.269382	0.7632	1.1703	FALSE	FALSE	0.0683348	0.372037	0.310382
HDGF	4.41901e-09	0.7142	0.915871	TRUE	FALSE	-0.705118	-0.299315	2.3478e-08
PRCC	8.235e-05	0.8024	1.40136	TRUE	FALSE	-0.269088	0.542479	0.000251341
SH2D2A	2.95371e-07	0.9574	3.11237	TRUE	TRUE	-2.32327	-0.176565	1.29965e-06
ARHGEF11	1.19681e-28	0.868	1.88339	TRUE	FALSE	-3.2012	-2.11303	1.83956e-27
ETV3	2.27528e-05	0.8448	1.69439	TRUE	FALSE	-0.494527	-0.962362	7.66986e-05
FCRL5	2.39035e-295	0.9956	5.42174	TRUE	TRUE	3.68463	4.58361	5.34851e-293
FCRL3	4.82405e-252	0.9702	3.48299	TRUE	TRUE	2.60236	2.68768	8.77913e-250
AL356276.1	2.09094e-76	0.9596	3.16769	TRUE	TRUE	2.51609	2.73145	9.4189e-75
FCRL2	0	0.99	4.59512	TRUE	TRUE	3.97774	3.72839	0
FCRL1	0	0.985	4.18459	TRUE	TRUE	4.02377	3.19796	0
CD1D	1.08718e-05	0.8572	1.79223	TRUE	FALSE	-0.508892	-0.938378	3.84826e-05
CD1C	8.36767e-22	0.9068	2.27517	TRUE	FALSE	1.40791	1.22496	1.00893e-20
MNDA	7.97555e-46	0.837	1.63607	TRUE	FALSE	-1.18633	-1.04731	1.9199e-44
PYHIN1	1.63709e-15	0.895	2.14286	TRUE	FALSE	-1.24103	-0.142369	1.39306e-14
IFI16	0.00223208	0.6586	0.657062	TRUE	FALSE	0.198926	0.243567	0.00499191
AIM2	3.49262e-79	0.9328	2.63052	TRUE	TRUE	1.84874	1.59675	1.64382e-77
FCER1A	0.00101046	0.9512	2.96999	TRUE	TRUE	-1.90147	-1.4675	0.00246502
DUSP23	0.000515676	0.8134	1.47226	TRUE	FALSE	-0.815602	-0.21224	0.00134682
FCRL6	7.62646e-09	0.9306	2.59594	TRUE	TRUE	-2.74989	0.658576	3.96396e-08
SLAMF8	0.000943789	0.8944	2.13649	TRUE	FALSE	-1.75486	0.666115	0.00231815
CFAP45	0.116446	0.8164	1.49214	FALSE	FALSE	0.0600525	-0.711877	0.155592
TAGLN2	0.147068	0.8002	1.38754	FALSE	FALSE	0.00613887	0.378721	0.189139
PIGM	0.000151984	0.6662	0.691048	TRUE	FALSE	-0.918975	-0.352983	0.000442373
IGSF8	0.214026	0.8498	1.73303	FALSE	FALSE	0.270408	1.2141	0.257062
PEA15	0.0753798	0.8276	1.56871	FALSE	FALSE	0.083993	-0.209564	0.108164
DCAF8	0.282535	0.689	0.795448	FALSE	FALSE	0.163147	0.341442	0.322381
PEX19	0.0488688	0.8882	2.07249	FALSE	FALSE	-0.0647216	0.856946	0.0746263
COPA	2.39152e-09	0.6912	0.805735	TRUE	FALSE	-0.268816	-0.450583	1.29583e-08
NCSTN	0.000293209	0.7718	1.2185	TRUE	FALSE	-0.0591541	0.0506552	0.000804584
SLAMF6	1.4391e-32	0.8676	1.8799	TRUE	FALSE	1.06612	1.79217	2.52796e-31
AL138930.1	0.162792	0.7612	1.15927	FALSE	FALSE	-0.395923	-0.189579	0.205583
CD84	0.131409	0.7864	1.30336	FALSE	FALSE	0.00217547	-0.598474	0.172423
SLAMF1	8.3222e-06	0.906	2.26574	TRUE	FALSE	0.587478	0.406842	3.0074e-05
AL121985.1	0.149946	0.798	1.37384	FALSE	FALSE	0.559519	0.243557	0.192043
CD48	9.26677e-05	0.6824	0.764823	TRUE	FALSE	-0.143807	0.343659	0.000280573
SLAMF7	1.07577e-13	0.888	2.07047	TRUE	FALSE	-1.86853	0.421924	8.2397e-13
LY9	0.00116149	0.864	1.84892	TRUE	FALSE	0.399033	1.15239	0.00278565
CD244	3.94364e-19	0.8966	2.16	TRUE	FALSE	-2.08686	-1.22986	4.19865e-18
F11R	0.0164825	0.6	0.405465	TRUE	FALSE	-0.171594	-0.242556	0.028976
TSTD1	9.39989e-06	0.8778	1.97176	TRUE	FALSE	0.473522	1.62595	3.36478e-05
USF1	0.000149292	0.8762	1.95693	TRUE	FALSE	-0.191059	-0.056164	0.000435217
ARHGAP30	9.93908e-10	0.4794	-0.0824467	TRUE	FALSE	-0.271685	-0.0540312	5.60572e-09
PFDN2	0.00364249	0.7522	1.11038	TRUE	FALSE	-0.0588181	0.394264	0.00771994
NIT1	0.126686	0.5324	0.129782	FALSE	FALSE	0.109235	-0.137161	0.167277
DEDD	0.00115161	0.6158	0.471759	TRUE	FALSE	-0.33055	0.0307743	0.0027639
UFC1	0.3466	0.8764	1.95877	FALSE	FALSE	0.280235	0.787858	0.380468
USP21	0.00945714	0.6414	0.581446	TRUE	FALSE	-0.795741	0.147307	0.0178708
PPOX	0.120936	0.761	1.15817	FALSE	FALSE	-0.0743487	0.496285	0.160601
B4GALT3	0.027152	0.87	1.90096	TRUE	FALSE	-0.10755	1.08077	0.0446734
NDUFS2	1.15299e-06	0.7688	1.20155	TRUE	FALSE	-0.427002	0.590721	4.74439e-06
FCER1G	2.40458e-53	0.8886	2.07652	TRUE	FALSE	-1.70082	-0.0400135	7.24505e-52
TOMM40L	1.85333e-05	0.8408	1.66419	TRUE	FALSE	-1.46941	0.564189	6.33193e-05
SDHC	0.00121504	0.7098	0.894413	TRUE	FALSE	-0.0786927	-0.337032	0.00289594
AL592295.4	0.313512	0.9112	2.32838	FALSE	FALSE	0.2622	-1.16157	0.351064
AL592295.5	0.0110658	0.837	1.63607	TRUE	FALSE	-0.442827	-0.305077	0.0205382
AL592295.3	0.296413	0.7006	0.850157	FALSE	FALSE	-0.185021	0.232287	0.335357
FCGR2A	2.91292e-22	0.9872	4.34543	TRUE	TRUE	-1.33761	-0.332252	3.5883e-21
HSPA6	1.80287e-09	0.807	1.43063	TRUE	FALSE	-1.3577	-0.501251	9.89836e-09
FCGR3A	1.85378e-17	0.8244	1.54645	TRUE	FALSE	-1.94153	-0.869756	1.78562e-16
FCGR2B	1.19001e-44	0.9136	2.35841	TRUE	FALSE	1.75852	2.08464	2.78125e-43
FCRLA	0	0.9896	4.55549	TRUE	TRUE	3.85938	3.81273	0
DUSP12	0.0655241	0.7888	1.31771	FALSE	FALSE	-0.247273	-0.285671	0.0958357
ATF6	2.97111e-07	0.8216	1.52723	TRUE	FALSE	-0.163429	-0.628851	1.30688e-06
SH2D1B	1.32408e-05	0.92	2.44235	TRUE	TRUE	-4.47788	0.861993	4.62682e-05
UHMK1	0.175118	0.6358	0.557181	FALSE	FALSE	0.150214	0.300989	0.218342
UAP1	0.00114023	0.834	1.61425	TRUE	FALSE	-0.497583	0.524719	0.00273996
HSD17B7	0.187372	0.6536	0.634901	FALSE	FALSE	0.111142	0.163913	0.23042
NUF2	0.315856	0.9132	2.35335	FALSE	FALSE	0.16968	-0.396968	0.353254
MGST3	5.66437e-05	0.8038	1.41022	TRUE	FALSE	-0.220527	-0.621058	0.000177894
ALDH9A1	0.188055	0.7402	1.04701	FALSE	FALSE	0.264231	0.444213	0.231046
TMCO1	0.0824802	0.695	0.8236	FALSE	FALSE	0.114101	0.312113	0.116709
UCK2	0.149797	0.7232	0.960391	FALSE	FALSE	0.270025	-0.424108	0.191907
POGK	0.00281348	0.9312	2.60527	TRUE	TRUE	-0.14931	-0.753549	0.00614517
TADA1	0.0019476	0.8994	2.19058	TRUE	FALSE	-0.46774	0.914835	0.00442677
GPA33	0.000316665	0.9078	2.28706	TRUE	FALSE	-3.99678	0.499859	0.000861503
POU2F1	3.08756e-07	0.7168	0.928643	TRUE	FALSE	0.478645	0.359464	1.3568e-06
CD247	9.41235e-128	0.978	3.79447	TRUE	TRUE	-3.94332	-0.0621961	7.64697e-126
AL359962.2	1	0.9018	2.21739	FALSE	FALSE	0	0.199291	1
CREG1	1.32248e-10	0.7978	1.3726	TRUE	FALSE	-1.55189	-0.237918	8.07272e-10
RCSD1	3.36716e-62	0.7306	0.997669	TRUE	FALSE	0.721612	0.199824	1.19996e-60
MPZL1	0.0428841	0.8416	1.67018	FALSE	FALSE	0.0573156	-0.522743	0.0666657
MPC2	0.000290302	0.7288	0.988543	TRUE	FALSE	-0.309464	-0.250625	0.000797249
DCAF6	0.18089	0.6112	0.452359	FALSE	FALSE	0.187665	0.050079	0.224004
TIPRL	0.0159634	0.7368	1.0294	TRUE	FALSE	0.0954225	0.582301	0.0281759
SFT2D2	8.98229e-06	0.8028	1.40389	TRUE	FALSE	-0.204391	0.117545	3.2246e-05
TBX19	0.0622541	0.745	1.07212	FALSE	FALSE	0.161339	-0.251642	0.0917312
XCL2	0.000101195	0.8568	1.78896	TRUE	FALSE	-2.20056	0.440367	0.0003043
ATP1B1	0.000271045	0.8406	1.6627	TRUE	FALSE	-1.266	0.433944	0.000747523
NME7	0.0408336	0.7984	1.37632	FALSE	FALSE	0.000658534	-0.618138	0.0639075
BLZF1	0.00422818	0.727	0.979455	TRUE	FALSE	-0.134831	-0.350582	0.00881345
SLC19A2	4.64511e-06	0.7564	1.13304	TRUE	FALSE	-0.633994	-0.387591	1.73654e-05
F5	1.77005e-11	0.8802	1.99433	TRUE	FALSE	-2.8332	-0.770406	1.15762e-10
C1orf112	0.0966418	0.8814	2.00575	FALSE	FALSE	0.497185	0.212827	0.133185
SELL	7.05943e-18	0.899	2.18616	TRUE	FALSE	0.410453	0.581355	6.97713e-17
METTL18	0.303242	0.8366	1.63314	FALSE	FALSE	-0.155062	0.129195	0.341667
SCYL3	0.0130359	0.7386	1.0387	TRUE	FALSE	0.0259515	0.229849	0.0236794
KIFAP3	0.00313098	0.764	1.17474	TRUE	FALSE	-0.0707006	-0.452379	0.00675328
GORAB	0.172881	0.6724	0.71906	FALSE	FALSE	0.0101723	0.122466	0.216105
BX284613.2	4.63288e-10	0.9922	4.8458	TRUE	TRUE	1.63263	2.93686	2.68966e-09
FMO4	0.0528391	0.7786	1.25753	FALSE	FALSE	0.101436	0.203157	0.0798054
PRRC2C	0.0417988	0.5054	0.0216008	FALSE	FALSE	-0.0794111	0.0886149	0.0652089
VAMP4	0.225099	0.7052	0.872184	FALSE	FALSE	0.160254	-0.0646929	0.268025
EEF1AKNMT	0.467204	0.6358	0.557181	FALSE	FALSE	0.322464	0.204157	0.481564
DNM3	0.379056	0.7808	1.27033	FALSE	FALSE	0.115546	-0.39841	0.408539
PIGC	0.000209102	0.6686	0.70186	TRUE	FALSE	-0.492244	0.149198	0.000591878
SUCO	3.58962e-06	0.6304	0.533933	TRUE	FALSE	-0.179198	-0.291807	1.36857e-05
FASLG	1	0.9602	3.18327	FALSE	TRUE	0	1.4346	1
AL645568.1	9.14201e-05	0.794	1.34921	TRUE	FALSE	-0.196246	-0.398889	0.000276857
PRDX6	0.00019191	0.7746	1.23447	TRUE	FALSE	-0.197063	0.342224	0.000546274
KLHL20	2.93539e-05	0.7574	1.13848	TRUE	FALSE	-0.0583166	-0.464554	9.70964e-05
CENPL	0.123387	0.7864	1.30336	FALSE	FALSE	-0.136461	0.585013	0.16341
DARS2	0.0812049	0.737	1.03043	FALSE	FALSE	-0.0381664	-0.135358	0.11523
GAS5	0.265544	0.8172	1.49749	FALSE	FALSE	0.176474	0.568161	0.306686
ZBTB37	0.43375	0.8534	1.76152	FALSE	FALSE	0.44254	0.694646	0.454775
RC3H1	5.21132e-07	0.7418	1.05535	TRUE	FALSE	-0.177781	-0.3824	2.23326e-06
RABGAP1L	5.30265e-33	0.8178	1.50151	TRUE	FALSE	0.465695	0.570957	9.39947e-32
RABGAP1L-IT1	0.0900335	0.7612	1.15927	FALSE	FALSE	-0.220295	-0.0160015	0.125536
Z99127.1	0.396138	0.8754	1.94957	FALSE	FALSE	0.403382	0.782617	0.42314
Z99127.4	0.00185863	0.8116	1.46044	TRUE	FALSE	-0.728869	0.346938	0.00425016
CACYBP	0.0183187	0.797	1.36765	TRUE	FALSE	-0.0975557	0.353818	0.0318066
MRPS14	0.209269	0.7418	1.05535	FALSE	FALSE	-0.0189875	0.843741	0.252391
KIAA0040	2.42483e-37	0.9686	3.42904	TRUE	TRUE	1.16755	1.42971	4.82457e-36
LINC02803	6.67597e-06	0.7248	0.968398	TRUE	FALSE	-1.54891	0.2037	2.44816e-05
COP1	6.22445e-22	0.732	1.00479	TRUE	FALSE	-0.415558	-0.656504	7.52503e-21
AL591043.2	0.0256566	0.5762	0.307193	TRUE	FALSE	0.915144	0.224274	0.0426019
AL136114.1	0.0145501	0.663	0.676692	TRUE	FALSE	-1.31959	0.0172536	0.025994
RASAL2	0.000125755	0.928	2.55637	TRUE	TRUE	-1.36266	-0.315075	0.000372003
RALGPS2	0	0.9886	4.46268	TRUE	TRUE	3.30756	3.43599	0
ANGPTL1	0	0.9902	4.61552	TRUE	TRUE	3.33704	2.93276	0
FAM20B	0.00437073	0.599	0.4013	TRUE	FALSE	-0.0538076	-0.0834828	0.0090787
TOR3A	0.0313574	0.8318	1.59844	FALSE	FALSE	0.515177	0.887961	0.0507166
ABL2	0.00332503	0.6558	0.644633	TRUE	FALSE	0.0775312	-0.169342	0.00712565
SOAT1	2.52695e-18	0.871	1.90983	TRUE	FALSE	-0.709892	-0.754446	2.56053e-17
TOR1AIP2	1.34618e-09	0.7364	1.02734	TRUE	FALSE	-0.48002	-0.520253	7.48434e-09
TOR1AIP1	0.000716347	0.6034	0.419652	TRUE	FALSE	-0.0761337	-0.0739464	0.00181467
CEP350	0.00609648	0.4994	-0.0024	TRUE	FALSE	-0.0169477	-0.226601	0.0121689
QSOX1	2.94084e-14	0.8656	1.8626	TRUE	FALSE	-1.00915	-0.939957	2.33098e-13
LHX4	0.227666	0.765	1.18029	FALSE	FALSE	0.212745	0.532764	0.270549
ACBD6	0.396517	0.7476	1.08585	FALSE	FALSE	0.139047	-0.477217	0.42338
XPR1	2.14495e-06	0.81	1.45001	TRUE	FALSE	-0.196841	-0.581835	8.48594e-06
STX6	0.0010157	0.74	1.04597	TRUE	FALSE	-0.118573	-0.426217	0.00247515
MR1	0.00353118	0.6802	0.754691	TRUE	FALSE	0.00333907	-0.289415	0.00750967
IER5	0.106095	0.7706	1.2117	FALSE	FALSE	0.365633	0.08708	0.143946
LINC01344	0.0151872	0.9094	2.30633	TRUE	FALSE	-0.761981	-0.959431	0.0269838
GLUL	5.43422e-31	0.9086	2.29666	TRUE	FALSE	-2.57948	-1.07111	9.04533e-30
RNASEL	0.00030064	0.741	1.05117	TRUE	FALSE	-0.659974	0.414822	0.000822827
NPL	4.73257e-23	0.9476	2.89503	TRUE	TRUE	-2.24993	-1.4568	6.04255e-22
AL355999.1	0.343097	0.6306	0.534792	FALSE	FALSE	-0.114296	-0.228819	0.377504
DHX9	0.107113	0.495	-0.0200007	FALSE	FALSE	0.0523786	-0.00143538	0.145153
LAMC1	5.4599e-207	0.9952	5.33433	TRUE	TRUE	3.60777	3.76343	7.45222e-205
SMG7	2.39458e-07	0.6948	0.822657	TRUE	FALSE	-0.217646	-0.0642549	1.0667e-06
NCF2	6.90158e-48	0.9622	3.23691	TRUE	TRUE	-1.72426	-0.779402	1.76404e-46
ARPC5	9.4255e-21	0.7004	0.849203	TRUE	FALSE	-0.709598	-0.0218333	1.08199e-19
RGL1	2.64366e-05	0.9138	2.36094	TRUE	FALSE	-0.626003	-1.55018	8.83311e-05
TSEN15	0.00214492	0.7964	1.36394	TRUE	FALSE	-0.214136	-0.163533	0.00482068
C1orf21	1.11935e-11	0.834	1.61425	TRUE	FALSE	-3.90703	-0.271368	7.44907e-11
EDEM3	1.53292e-16	0.526	0.104094	TRUE	FALSE	-0.660114	-0.0561398	1.39115e-15
NIBAN1	2.28372e-55	0.8344	1.61714	TRUE	FALSE	-2.41244	-0.312414	7.1492e-54
RNF2	0.0123604	0.792	1.33702	TRUE	FALSE	0.101105	-0.601778	0.0225936
TRMT1L	0.367515	0.6612	0.668646	FALSE	FALSE	0.459173	0.29672	0.398808
SWT1	0.0786773	0.7002	0.84825	FALSE	FALSE	0.0863412	0.0517602	0.112186
IVNS1ABP	2.40443e-16	0.7722	1.22078	TRUE	FALSE	-0.766038	-0.368505	2.14217e-15
TPR	0.126751	0.5628	0.252534	FALSE	FALSE	-0.0387053	0.166903	0.167347
ODR4	1.60661e-10	0.6694	0.705473	TRUE	FALSE	-0.532549	-0.311649	9.74171e-10
AL096803.2	0.0891232	0.764	1.17474	FALSE	FALSE	0.00716592	-0.397613	0.124584
PTGS2	1	0.9274	2.54742	FALSE	TRUE	0	-1.40101	1
PLA2G4A	4.44217e-35	0.9756	3.68847	TRUE	TRUE	-4.03783	-0.494614	8.28296e-34
ERVMER61-1	0.00017528	0.9262	2.52973	TRUE	TRUE	0.101299	-0.300081	0.000502605
RGS18	7.95267e-32	0.9778	3.78521	TRUE	TRUE	-2.59197	-0.616406	1.36536e-30
AL390957.1	5.20058e-06	0.649	0.614646	TRUE	FALSE	-0.522154	0.239686	1.93098e-05
RGS1	0.400414	0.819	1.50959	FALSE	FALSE	-0.0791436	0.0549186	0.426606
AL136454.1	0.323928	0.8664	1.8695	FALSE	FALSE	-0.000146877	0.441337	0.360451
RGS2	1.50058e-51	0.88	1.99243	TRUE	FALSE	-1.92794	-1.33075	4.32099e-50
UCHL5	0.174081	0.6034	0.419652	FALSE	FALSE	0.146411	0.17672	0.217366
RO60	0.0100263	0.5478	0.191786	TRUE	FALSE	-0.0751733	-0.0288612	0.0188471
GLRX2	0.00593678	0.7124	0.907069	TRUE	FALSE	-0.0270018	-0.0401942	0.0118936
CDC73	8.05614e-08	0.626	0.515095	TRUE	FALSE	-0.219374	-0.206653	3.80478e-07
AL136456.1	4.6886e-08	0.9018	2.21739	TRUE	FALSE	-2.64081	-0.478754	2.2653e-07
CFH	0.00178066	0.8418	1.67168	TRUE	FALSE	-2.0668	-0.172087	0.00409025
ZBTB41	0.00869587	0.8574	1.79386	TRUE	FALSE	-0.132341	-0.696061	0.0165989
DENND1B	2.55579e-11	0.72	0.944462	TRUE	FALSE	-0.359298	0.264767	1.65484e-10
NEK7	7.21601e-10	0.775	1.23676	TRUE	FALSE	-0.202052	-0.618914	4.11581e-09
AL450352.1	0.394086	0.922	2.46984	FALSE	TRUE	0.0631686	0.505913	0.421278
PTPRC	1.23918e-77	0.9036	2.23788	TRUE	FALSE	-0.444371	-0.834804	5.67567e-76
AL157402.2	6.06563e-05	0.8374	1.63901	TRUE	FALSE	-0.137334	-0.74496	0.000189407
MIR181A1HG	2.3693e-20	0.8506	1.73931	TRUE	FALSE	-0.851294	-0.715977	2.67261e-19
LINC00862	0.462181	0.7978	1.3726	FALSE	FALSE	0.432237	-0.625132	0.477721
AC104461.1	0.295517	0.8508	1.74089	FALSE	FALSE	0.422935	-0.642687	0.334537
ZNF281	0.00065301	0.8258	1.55615	TRUE	FALSE	-0.235372	-0.561131	0.00166854
DDX59	0.00571585	0.6738	0.725423	TRUE	FALSE	-0.321926	-0.129408	0.0114966
CAMSAP2	8.80312e-07	0.93	2.58669	TRUE	TRUE	-1.44134	-1.38532	3.66658e-06
KIF21B	0.0278493	0.806	1.42423	TRUE	FALSE	-0.14667	0.453087	0.0456979
TMEM9	0.0533915	0.7956	1.35902	FALSE	FALSE	-0.252071	0.971052	0.0804616
CSRP1	0.000875441	0.7212	0.950422	TRUE	FALSE	-0.588683	-0.00368802	0.00216988
AC096677.1	0.148533	0.8596	1.81197	FALSE	FALSE	0.427886	-0.828188	0.190708
NAV1	0.00320221	0.9164	2.39441	TRUE	TRUE	-0.324775	-1.08855	0.00689058
IPO9-AS1	0.000537282	0.8444	1.69134	TRUE	FALSE	-1.14228	-0.917933	0.00139603
IPO9	0.487039	0.7212	0.950422	FALSE	FALSE	0.259569	-0.295357	0.496873
TIMM17A	6.65896e-07	0.6428	0.587538	TRUE	FALSE	-0.291936	0.00239895	2.81736e-06
RNPEP	5.77495e-10	0.7702	1.20944	TRUE	FALSE	-0.575239	-0.333493	3.32303e-09
ELF3-AS1	0.00162426	0.8082	1.43836	TRUE	FALSE	-0.897406	-0.49947	0.00375883
ARL8A	5.26785e-05	0.785	1.29505	TRUE	FALSE	-0.189397	-0.294888	0.000166322
PTPN7	0.000950387	0.759	1.1472	TRUE	FALSE	-0.250023	-0.329242	0.00233223
LGR6	0.000289766	0.8894	2.08463	TRUE	FALSE	-2.25578	0.369002	0.000795939
PPP1R12B	2.62571e-06	0.7834	1.28559	TRUE	FALSE	-0.148015	-0.513058	1.0263e-05
KDM5B	0.0386017	0.6518	0.626961	FALSE	FALSE	0.569159	0.308986	0.0607909
RABIF	1.13783e-06	0.7746	1.23447	TRUE	FALSE	-0.821881	-0.407795	4.68624e-06
KLHL12	0.165144	0.8192	1.51094	FALSE	FALSE	0.252331	0.0516332	0.208131
ADIPOR1	2.39049e-06	0.6446	0.595386	TRUE	FALSE	-0.444279	-0.0531438	9.4001e-06
CYB5R1	0.000257118	0.6562	0.646406	TRUE	FALSE	-0.313535	0.00630738	0.000713149
TMEM183A	0.00259105	0.451	-0.196631	TRUE	FALSE	-0.203755	0.158082	0.00571329
PPFIA4	0.00070968	0.8884	2.0745	TRUE	FALSE	-2.05568	-1.65688	0.00179911
BTG2	0.153523	0.7158	0.923723	FALSE	FALSE	0.054222	0.208125	0.19576
ATP2B4	5.18337e-33	0.8228	1.53543	TRUE	FALSE	-1.77557	-0.632011	9.19998e-32
LAX1	3.41444e-05	0.7994	1.38255	TRUE	FALSE	-1.13896	-0.361697	0.000111306
SNRPE	0.107941	0.8186	1.50689	FALSE	FALSE	0.106577	0.789372	0.146087
SOX13	0.0503365	0.8488	1.72522	FALSE	FALSE	-0.974041	-0.207446	0.0765679
AL606489.1	0.00487203	0.822	1.52996	TRUE	FALSE	-0.284482	0.102177	0.00997723
PPP1R15B	1.98914e-10	0.7714	1.21623	TRUE	FALSE	-0.521109	-0.550276	1.1955e-09
PIK3C2B	8.76245e-42	0.9412	2.77301	TRUE	TRUE	1.76061	1.97757	1.90444e-40
MDM4	1.15522e-06	0.739	1.04078	TRUE	FALSE	0.377415	0.420364	4.75073e-06
AL512306.3	2.73673e-11	0.9746	3.64728	TRUE	TRUE	1.44111	1.99163	1.76446e-10
RBBP5	0.0535808	0.7634	1.17141	FALSE	FALSE	-0.109613	-0.309056	0.0806756
DSTYK	1.47476e-05	0.906	2.26574	TRUE	FALSE	-0.198674	-0.755609	5.12057e-05
NUAK2	0.000390175	0.769	1.20267	TRUE	FALSE	0.767825	0.504011	0.0010436
CDK18	0.0161897	0.78	1.26567	TRUE	FALSE	-0.435907	0.0590218	0.0285127
MFSD4A	0.125093	0.8106	1.45391	FALSE	FALSE	0.367527	0.146999	0.165349
ELK4	0.20845	0.792	1.33702	FALSE	FALSE	0.135519	0.333681	0.251636
NUCKS1	0.458174	0.8184	1.50554	FALSE	FALSE	0.0917707	-0.0358458	0.474694
RAB29	0.183051	0.8798	1.99054	FALSE	FALSE	0.0207285	0.867453	0.226126
SLC41A1	0.484984	0.6944	0.820771	FALSE	FALSE	0.0847769	0.327785	0.495215
RHEX	6.48741e-194	0.9892	4.51735	TRUE	TRUE	2.01469	2.54932	8.35346e-192
FAM72A	0.0135694	0.9376	2.70976	TRUE	TRUE	-1.35893	0.115697	0.024544
SRGAP2	4.26282e-34	0.8358	1.6273	TRUE	FALSE	-0.963989	-0.744418	7.77851e-33
IKBKE	1.09413e-06	0.6534	0.634018	TRUE	FALSE	-0.589812	-0.221539	4.509e-06
C1orf147	0.0372622	0.7838	1.28795	FALSE	FALSE	-0.0453348	-0.0770423	0.0590767
RASSF5	1.24766e-14	0.6386	0.569293	TRUE	FALSE	-0.655866	-0.13054	1.01486e-13
EIF2D	0.0730587	0.6608	0.666861	FALSE	FALSE	0.0638877	-0.00196363	0.105288
MAPKAPK2	1.8003e-07	0.7458	1.07634	TRUE	FALSE	-0.316252	0.284417	8.15372e-07
IL24	4.99294e-06	0.8936	2.12805	TRUE	FALSE	1.16813	-0.326677	1.85945e-05
FCMR	4.22916e-162	0.8986	2.18176	TRUE	FALSE	1.41902	1.76448	4.4064e-160
PFKFB2	0.00689845	0.8254	1.55337	TRUE	FALSE	0.979776	0.64562	0.0135404
YOD1	0.468707	0.861	1.82362	FALSE	FALSE	0.495782	0.748807	0.482748
CD55	1.37466e-09	0.7648	1.17918	TRUE	FALSE	0.367194	0.13079	7.63646e-09
CR2	1.759e-105	0.9498	2.94024	TRUE	TRUE	2.83205	2.59525	1.1592e-103
CR1	6.37904e-43	0.8806	1.99812	TRUE	FALSE	1.11895	0.437686	1.43203e-41
AL137789.1	5.39468e-06	0.8832	2.02309	TRUE	FALSE	1.03927	0.784189	1.99924e-05
CR1L	0.276176	0.8748	1.94408	FALSE	FALSE	0.0799511	-0.431923	0.316555
CD46	2.33465e-22	0.9244	2.50369	TRUE	TRUE	-0.54234	-0.849795	2.89162e-21
MIR29B2CHG	0.00344839	0.8424	1.67619	TRUE	FALSE	-0.0368275	-0.842865	0.00735423
PLXNA2	0.000754543	0.847	1.71126	TRUE	FALSE	-0.691148	0.0169977	0.00190084
TRAF3IP3	3.97027e-19	0.8252	1.55198	TRUE	FALSE	-0.501407	-0.448524	4.22371e-18
UTP25	0.306137	0.7984	1.37632	FALSE	FALSE	0.267445	0.237719	0.344445
HHAT	0.239783	0.8396	1.65525	FALSE	FALSE	0.00450264	-0.813656	0.282405
RCOR3	0.142575	0.6416	0.582315	FALSE	FALSE	0.150635	-0.362778	0.184404
TRAF5	1.66554e-96	0.9202	2.44507	TRUE	TRUE	1.48785	1.68883	9.92706e-95
LINC00467	0.0267866	0.8302	1.58705	TRUE	FALSE	0.763516	0.558556	0.0441451
SLC30A1	0.00987735	0.7708	1.21283	TRUE	FALSE	-0.447146	0.279657	0.0185902
LPGAT1	0.0288512	0.7726	1.22305	TRUE	FALSE	0.0332682	-0.303934	0.0471267
INTS7	0.382369	0.6528	0.63137	FALSE	FALSE	0.198773	0.0431825	0.41146
PPP2R5A	1.98583e-05	0.6716	0.715431	TRUE	FALSE	-0.136113	-0.260197	6.74412e-05
AL360091.3	0.139141	0.7568	1.13521	FALSE	FALSE	0.281254	0.241086	0.180732
PACC1	0.0695487	0.707	0.880858	FALSE	FALSE	0.0978935	0.3046	0.100911
NENF	0.0656234	0.858	1.79878	FALSE	FALSE	-0.0651483	0.994089	0.0959706
AC092803.1	0.0752951	0.8642	1.85062	FALSE	FALSE	-0.0351628	-0.190802	0.108066
ATF3	2.80598e-47	0.9222	2.47262	TRUE	TRUE	-3.08606	-0.742173	7.01444e-46
BATF3	0.000717822	0.8554	1.7776	TRUE	FALSE	-1.31581	0.321539	0.00181806
NSL1	0.00218581	0.7504	1.10075	TRUE	FALSE	-0.0673583	-0.469636	0.00489968
TATDN3	0.294426	0.7632	1.1703	FALSE	FALSE	0.367896	0.549462	0.333467
FLVCR1-DT	0.046749	0.7054	0.873146	FALSE	FALSE	-0.568943	-0.388425	0.0718232
FLVCR1	0.217964	0.5874	0.353227	FALSE	FALSE	0.150963	-0.0697761	0.260941
ANGEL2	9.88779e-05	0.6044	0.423833	TRUE	FALSE	-0.141792	-0.23221	0.000297724
RPS6KC1	1.68328e-24	0.8058	1.42295	TRUE	FALSE	-0.590569	-0.730697	2.26579e-23
SMYD2	0.000258446	0.9332	2.63692	TRUE	TRUE	-0.314647	-1.15071	0.000716249
CENPF	0.0443849	0.8422	1.67469	FALSE	FALSE	-0.617238	-0.620306	0.0686625
KCTD3	0.415654	0.8036	1.40895	FALSE	FALSE	0.23546	-0.109468	0.439413
GPATCH2	1.48031e-07	0.6994	0.844442	TRUE	FALSE	-0.277097	-0.259451	6.7733e-07
RRP15	0.0563676	0.7008	0.85111	FALSE	FALSE	0.4239	-0.313048	0.084166
LYPLAL1	6.29696e-05	0.6732	0.722694	TRUE	FALSE	0.677139	0.327933	0.000196092
EPRS	0.00297663	0.7712	1.2151	TRUE	FALSE	-0.0902721	0.688414	0.00645555
BPNT1	0.404427	0.9874	4.36138	FALSE	TRUE	0.142076	1.27366	0.430176
IARS2	0.0317769	0.6144	0.465846	FALSE	FALSE	0.0166579	-0.313278	0.0512857
RAB3GAP2	0.118794	0.5236	0.0944702	FALSE	FALSE	0.0712099	0.0679731	0.158264
MARC1	9.68413e-06	0.9284	2.56237	TRUE	TRUE	-0.88365	0.116246	3.45655e-05
HLX-AS1	0.0381095	0.9694	3.45568	FALSE	TRUE	0.00801313	0.618984	0.0601546
HLX	0.0444742	0.8176	1.50017	FALSE	FALSE	0.190186	-0.397986	0.0687558
DUSP10	4.97027e-07	0.842	1.67318	TRUE	FALSE	-0.652526	-0.153887	2.13465e-06
LINC02257	1	0.9032	2.2333	FALSE	FALSE	0	-0.467608	1
TAF1A	9.01645e-05	0.8516	1.74721	TRUE	FALSE	1.12797	0.761595	0.000273175
MIA3	0.270279	0.6628	0.675797	FALSE	FALSE	0.209454	0.340408	0.311153
AL592148.3	0.403504	0.747	1.08268	FALSE	FALSE	0.368148	0.448635	0.429429
AIDA	5.17274e-11	0.8576	1.7955	TRUE	FALSE	1.08476	0.85164	3.25959e-10
BROX	0.338195	0.6402	0.576232	FALSE	FALSE	0.275644	0.192088	0.373193
FAM177B	9.4189e-96	0.9904	4.63634	TRUE	TRUE	3.15461	2.58159	5.5653e-94
AL392172.1	8.97892e-07	0.9406	2.76222	TRUE	TRUE	1.04043	0.939265	3.73638e-06
DISP1	6.90623e-12	0.8108	1.45522	TRUE	FALSE	1.08201	-0.653034	4.66004e-11
TLR5	1	0.8748	1.94408	FALSE	FALSE	0	-1.94671	1
SUSD4	1	0.954	3.03202	FALSE	TRUE	0	-2.21013	1
CAPN2	8.39775e-29	0.738	1.0356	TRUE	FALSE	-1.06861	-0.232885	1.29662e-27
TP53BP2	1.37658e-10	0.83	1.58563	TRUE	FALSE	-0.499035	-0.55538	8.3954e-10
FBXO28	0.462277	0.5724	0.29165	FALSE	FALSE	0.318964	0.0781059	0.477784
DEGS1	0.0565283	0.758	1.14175	FALSE	FALSE	0.393436	0.57252	0.0843782
NVL	0.0519539	0.6414	0.581446	FALSE	FALSE	0.0579229	-0.240489	0.0787036
CNIH4	1.27054e-11	0.8714	1.91339	TRUE	FALSE	-0.692523	-0.732437	8.43056e-11
WDR26	5.9618e-11	0.6662	0.691048	TRUE	FALSE	-0.375847	-0.349678	3.73783e-10
CNIH3	0.240931	0.8512	1.74404	FALSE	FALSE	0.0359863	0.222551	0.28343
DNAH14	0.375081	0.7676	1.19481	FALSE	FALSE	0.595282	0.437296	0.405214
LBR	0.0102042	0.5504	0.202287	TRUE	FALSE	0.033999	0.032919	0.0191336
ENAH	3.53996e-12	0.936	2.68273	TRUE	TRUE	2.13601	1.58719	2.43533e-11
SRP9	0.128841	0.7646	1.17807	FALSE	FALSE	0.199017	0.594416	0.169728
EPHX1	0.000848725	0.8298	1.58421	TRUE	FALSE	-0.689655	0.0566962	0.00210891
AL591895.1	0.149262	0.9034	2.23559	FALSE	FALSE	0.0473453	0.225947	0.191401
TMEM63A	0.00190114	0.9094	2.30633	TRUE	FALSE	-0.140118	-0.0665187	0.00433593
PYCR2	0.0156693	0.8312	1.59416	TRUE	FALSE	-0.028248	1.04706	0.0277286
SDE2	1.31764e-06	0.7352	1.02117	TRUE	FALSE	-0.394834	-0.430211	5.37651e-06
AL512343.2	0.339533	0.7236	0.96239	FALSE	FALSE	0.639077	0.336682	0.374306
H3F3A	0.000420318	0.7618	1.16257	TRUE	FALSE	-0.121933	0.385949	0.00111752
ACBD3	3.09778e-29	0.659	0.658841	TRUE	FALSE	0.998427	0.329969	4.8824e-28
LIN9	0.350072	0.9208	2.45327	FALSE	TRUE	0.267121	-0.232372	0.383417
PARP1	5.07077e-23	0.9562	3.08333	TRUE	TRUE	0.852123	1.33693	6.46831e-22
ITPKB	2.17987e-16	0.899	2.18616	TRUE	FALSE	-0.612878	-0.00932104	1.94846e-15
ITPKB-AS1	0.278051	0.7806	1.26917	FALSE	FALSE	0.0486991	0.440746	0.318222
PSEN2	0.184871	0.8026	1.40262	FALSE	FALSE	0.168499	0.620131	0.227921
COQ8A	0.00401784	0.765	1.18029	TRUE	FALSE	0.534115	0.503922	0.0084213
CDC42BPA	0.00570271	0.8184	1.50554	TRUE	FALSE	-1.15204	-0.200344	0.0114752
ZNF678	0.00115917	0.7478	1.08691	TRUE	FALSE	0.762794	0.0479411	0.00278058
SNAP47	0.344238	0.8056	1.42167	FALSE	FALSE	0.25567	0.443084	0.378454
JMJD4	0.00422003	0.5604	0.242786	TRUE	FALSE	-0.512257	0.101609	0.00880049
ARF1	6.61006e-13	0.7362	1.02631	TRUE	FALSE	-0.328911	-0.154748	4.76602e-12
C1orf35	0.000154808	0.6452	0.598006	TRUE	FALSE	-0.380174	-0.0275493	0.000450335
MRPL55	0.00112904	0.7934	1.34554	TRUE	FALSE	-0.243472	0.619663	0.00271546
GUK1	1.25703e-09	0.8182	1.5042	TRUE	FALSE	-0.547478	0.488632	7.0058e-09
IBA57	0.465829	0.6376	0.564963	FALSE	FALSE	0.477466	0.218406	0.480545
OBSCN	0.00121511	0.9244	2.50369	TRUE	TRUE	-0.370795	0.82937	0.00289594
AL353593.1	0.0325723	0.859	1.80701	FALSE	FALSE	-0.7179	0.321079	0.0524331
TRIM11	0.00214702	0.7048	0.870261	TRUE	FALSE	-0.292391	-0.393694	0.0048246
TRIM17	0.0870238	0.7476	1.08585	FALSE	FALSE	0.83037	0.246297	0.122012
HIST3H2A	0.011747	0.7876	1.31052	TRUE	FALSE	-1.4955	0.168304	0.0216288
RNF187	0.000286473	0.7578	1.14066	TRUE	FALSE	-0.422463	0.343351	0.000788095
RHOU	3.43134e-10	0.9538	3.02747	TRUE	TRUE	-4.11697	-1.42265	2.01352e-09
RAB4A	0.36473	0.7216	0.952412	FALSE	FALSE	0.304086	0.344434	0.396322
CCSAP	0.0201189	0.6556	0.643747	TRUE	FALSE	0.100781	-0.152235	0.0345108
NUP133	0.065838	0.6532	0.633135	FALSE	FALSE	0.110038	0.0539068	0.0962123
ABCB10	0.00375868	0.7588	1.14611	TRUE	FALSE	-0.128284	-0.322745	0.0079352
TAF5L	0.0229582	0.6236	0.504857	TRUE	FALSE	-0.0596174	-0.288625	0.038643
URB2	0.329163	0.782	1.27736	FALSE	FALSE	0.233128	-0.460589	0.365026
GALNT2	0.000101377	0.739	1.04078	TRUE	FALSE	-0.130001	0.217083	0.000304712
AL136988.2	0.1772	0.7904	1.32734	FALSE	FALSE	0.128092	0.513898	0.220334
COG2	0.0433398	0.7278	0.983489	FALSE	FALSE	0.0932487	-0.516238	0.0672898
TTC13	0.0385486	0.686	0.781485	FALSE	FALSE	0.00558684	0.0584377	0.0607389
ARV1	0.236527	0.8104	1.45261	FALSE	FALSE	0.143845	0.726324	0.279342
FAM89A	0.134581	0.6684	0.700957	FALSE	FALSE	-0.22991	0.0150551	0.175915
C1orf131	0.293057	0.8688	1.89039	FALSE	FALSE	0.282374	-0.199097	0.332248
GNPAT	0.212599	0.5472	0.189364	FALSE	FALSE	0.271563	-0.0671239	0.255506
EXOC8	0.0790866	0.9532	3.01394	FALSE	TRUE	0.209231	1.19854	0.112631
SPRTN	0.0111024	0.7788	1.25869	TRUE	FALSE	0.0719194	0.533261	0.0205808
EGLN1	0.0039985	0.9254	2.51809	TRUE	TRUE	-0.145893	-0.970316	0.00839236
TSNAX	3.11882e-05	0.6666	0.692847	TRUE	FALSE	-0.248693	-0.382057	0.000102551
DISC1	1.17026e-101	0.9602	3.18327	TRUE	TRUE	-2.01505	-1.69432	7.39485e-100
AL136171.2	3.34267e-17	0.9492	2.92772	TRUE	TRUE	-1.65076	-1.22274	3.16614e-16
SIPA1L2	1	0.8784	1.97737	FALSE	FALSE	0	-1.06863	1
NTPCR	0.382967	0.7176	0.932588	FALSE	FALSE	0.152937	0.00934073	0.411941
PCNX2	2.53343e-06	0.8904	2.09483	TRUE	FALSE	-0.345597	-0.545219	9.92787e-06
MAP3K21	0.0308066	0.9684	3.42249	TRUE	TRUE	-0.319236	-1.96754	0.0499323
SLC35F3	0.00033304	0.8584	1.80206	TRUE	FALSE	-1.43146	-0.683606	0.000902096
COA6-AS1	0.37792	0.6098	0.446472	FALSE	FALSE	0.257833	-0.093687	0.4077
COA6	1.83986e-05	0.7778	1.25289	TRUE	FALSE	-1.28906	-0.214514	6.29063e-05
TARBP1	0.00913079	0.7504	1.10075	TRUE	FALSE	0.41175	-0.184856	0.0173284
IRF2BP2	7.31069e-08	0.6412	0.580576	TRUE	FALSE	-0.49202	0.24026	3.47073e-07
AL391832.2	1	0.9198	2.43963	FALSE	TRUE	0	-0.0306964	1
TOMM20	0.145312	0.867	1.87469	FALSE	FALSE	0.12013	1.00709	0.187287
RBM34	0.202442	0.7654	1.18252	FALSE	FALSE	-0.0302862	0.0117367	0.245416
ARID4B	0.0437231	0.6462	0.602377	FALSE	FALSE	-0.0231441	-0.0595762	0.0678155
GGPS1	0.0982646	0.8236	1.54093	FALSE	FALSE	-0.0887231	0.754052	0.134985
TBCE	0.0941996	0.6818	0.762056	FALSE	FALSE	0.00839892	0.220509	0.130323
TBCE-1	0.0956856	0.6972	0.834	FALSE	FALSE	0.0546311	-0.407192	0.132014
B3GALNT2	0.0155728	0.8726	1.92415	TRUE	FALSE	-0.0610585	-0.768573	0.02759
LYST	6.04321e-14	0.8842	2.03282	TRUE	FALSE	-0.624083	-1.00114	4.69993e-13
NID1	1	0.9224	2.47541	FALSE	TRUE	0	-0.468522	1
GPR137B	7.02508e-10	0.7858	1.29979	TRUE	FALSE	-0.821173	-0.431242	4.01362e-09
ERO1B	0.0815832	0.6422	0.584926	FALSE	FALSE	0.0465738	0.233763	0.115679
EDARADD	0.000135316	0.909	2.30149	TRUE	FALSE	-1.24953	-1.55712	0.000398302
LGALS8	2.55472e-12	0.9008	2.20615	TRUE	FALSE	-0.662565	-0.656226	1.76733e-11
AL359921.1	0.317904	0.8424	1.67619	FALSE	FALSE	0.0100581	-0.643156	0.355036
HEATR1	0.00256017	0.703	0.861625	TRUE	FALSE	-0.0913868	0.482417	0.0056525
MTR	0.421344	0.7544	1.12222	FALSE	FALSE	0.109296	-0.0519267	0.44443
RYR2	0.498701	0.7286	0.987531	FALSE	FALSE	0.112783	-0.469631	0.506419
MTRNR2L11	0.0297741	0.672	0.717245	TRUE	FALSE	-0.830278	-0.404371	0.0484775
CHRM3	0.00144199	0.8612	1.82529	TRUE	FALSE	-1.35628	-0.268044	0.0033742
CHRM3-AS2	6.94723e-19	0.965	3.31678	TRUE	TRUE	-5.19972	-0.317038	7.28845e-18
GREM2	1	0.985	4.18459	FALSE	TRUE	0	-2.81391	1
RGS7	5.69363e-52	0.9892	4.51735	TRUE	TRUE	2.24421	3.0343	1.66765e-50
FH	0.243641	0.7492	1.09435	FALSE	FALSE	0.01674	0.573012	0.286072
KMO	3.78329e-64	0.9024	2.22418	TRUE	FALSE	1.72261	2.57511	1.43839e-62
OPN3	6.44921e-08	0.6612	0.668646	TRUE	FALSE	1.23855	0.258785	3.07781e-07
CHML	4.99531e-07	0.8126	1.46699	TRUE	FALSE	0.986444	0.719044	2.14473e-06
WDR64	0.461393	0.9332	2.63692	FALSE	TRUE	0.402974	0.299182	0.477196
PLD5	1.36483e-51	0.99	4.59512	TRUE	TRUE	3.08784	3.26504	3.93839e-50
CEP170	0.485397	0.6592	0.659731	FALSE	FALSE	0.204261	-0.0220278	0.495526
SDCCAG8	0.142618	0.5106	0.0424064	FALSE	FALSE	0.117232	-0.0217536	0.184441
AKT3	0.119448	0.847	1.71126	FALSE	FALSE	0.0461752	-0.358812	0.158934
ZBTB18	0.0770951	0.7682	1.19818	FALSE	FALSE	0.18428	0.265118	0.110243
AL645465.1	0.00404405	0.7152	0.920775	TRUE	FALSE	-0.163724	-0.164031	0.00847102
ADSS	2.13729e-06	0.5824	0.332633	TRUE	FALSE	-0.245045	-0.191755	8.46296e-06
CATSPERE	0.0382012	0.755	1.12546	FALSE	FALSE	0.710885	0.237052	0.0602785
DESI2	7.77873e-05	0.829	1.57856	TRUE	FALSE	-0.169815	0.608444	0.000238321
COX20	0.403594	0.538	0.152294	FALSE	FALSE	0.249483	0.00680496	0.429491
HNRNPU	2.9857e-11	0.662	0.67222	TRUE	FALSE	-0.354048	-0.097052	1.91954e-10
AL356512.1	0.00273245	0.8294	1.58138	TRUE	FALSE	-0.733978	-0.344152	0.00598062
EFCAB2	5.84618e-14	0.7832	1.28441	TRUE	FALSE	-0.534734	-0.614526	4.54929e-13
KIF26B	0.140988	0.7648	1.17918	FALSE	FALSE	0.469827	0.400148	0.182775
SMYD3	0.0237511	0.812	1.46306	TRUE	FALSE	0.219836	-0.565704	0.0398108
TFB2M	0.194367	0.5986	0.399635	FALSE	FALSE	0.17875	0.0917312	0.237355
CNST	0.177987	0.8018	1.39758	FALSE	FALSE	0.0461865	-0.230984	0.221151
SCCPDH	0.001328	0.7934	1.34554	TRUE	FALSE	-0.635647	0.137509	0.00313651
AHCTF1	2.23285e-13	0.8368	1.63461	TRUE	FALSE	-0.527424	-0.643135	1.67913e-12
ZNF670	0.0366031	0.904	2.24248	FALSE	FALSE	0.51127	-1.00493	0.0581669
ZNF669	0.384766	0.5986	0.399635	FALSE	FALSE	0.239975	0.229248	0.413355
ZNF124	0.00223507	0.6642	0.682068	TRUE	FALSE	0.0309816	-0.178225	0.00499777
AL390728.6	0.00248325	0.5862	0.348278	TRUE	FALSE	-0.176616	0.132607	0.00549512
AL390728.5	0.00792874	0.5836	0.337569	TRUE	FALSE	-0.401567	0.00874007	0.0152788
ZNF496	0.00201587	0.8196	1.51364	TRUE	FALSE	-0.266855	-0.00161539	0.00456522
NLRP3	1	0.873	1.92775	FALSE	FALSE	0	-0.977611	1
SH3BP5L	0.0381355	0.5928	0.375553	FALSE	FALSE	-0.0190091	0.137242	0.0601886
ZNF672	0.378327	0.6036	0.420488	FALSE	FALSE	0.28457	-0.0700304	0.407979
ZNF692	0.367199	0.712	0.905117	FALSE	FALSE	0.375263	0.23829	0.398529
PGBD2	0.26826	0.867	1.87469	FALSE	FALSE	0.300241	0.700078	0.309299
SH3YL1	0.419953	0.7832	1.28441	FALSE	FALSE	0.178752	0.0845984	0.443319
ACP1	0.16172	0.7594	1.14939	FALSE	FALSE	0.0784166	0.413695	0.204514
TMEM18	0.105896	0.8126	1.46699	FALSE	FALSE	0.109768	0.69817	0.143762
SNTG2	0.161755	0.845	1.69591	FALSE	FALSE	0.795612	-0.453555	0.20452
EIPR1	0.0121086	0.6196	0.487851	TRUE	FALSE	-0.0832119	0.0589562	0.0222197
TRAPPC12	0.00148981	0.4888	-0.0448075	TRUE	FALSE	-0.113134	-0.0711843	0.00347509
ADI1	0.000383016	0.8388	1.64933	TRUE	FALSE	-0.405344	0.723996	0.00102727
RNASEH1	0.391733	0.7352	1.02117	FALSE	FALSE	0.241467	0.566071	0.419453
RNASEH1-AS1	0.0801346	0.8746	1.94226	FALSE	FALSE	0.699867	1.05796	0.113969
RPS7	6.91133e-07	0.8446	1.69286	TRUE	FALSE	0.179474	1.12752	2.91553e-06
NRIR	1.22923e-08	0.8522	1.75196	TRUE	FALSE	-1.27957	-0.955889	6.26272e-08
CMPK2	3.39763e-12	0.816	1.48948	TRUE	FALSE	-1.28908	-0.984418	2.33977e-11
RSAD2	5.13971e-11	0.9122	2.3408	TRUE	FALSE	-1.15889	-1.15842	3.24027e-10
RNF144A	4.43942e-30	0.8974	2.16866	TRUE	FALSE	-2.7403	-0.744673	7.18785e-29
AC068481.1	1	0.9328	2.63052	FALSE	TRUE	0	0.482074	1
LINC01871	5.02809e-07	0.849	1.72678	TRUE	FALSE	-1.4266	-0.446391	2.15677e-06
LINC00299	1.76311e-13	0.8956	2.14926	TRUE	FALSE	-3.08862	0.203864	1.33396e-12
ID2	2.62548e-74	0.8734	1.93136	TRUE	FALSE	-3.15314	-1.03505	1.15225e-72
KIDINS220	9.61398e-20	0.9446	2.83618	TRUE	TRUE	-0.532043	-0.8275	1.04977e-18
MBOAT2	5.2516e-08	0.8232	1.53818	TRUE	FALSE	-3.77664	-0.812079	2.52302e-07
ASAP2	2.56653e-09	0.911	2.32591	TRUE	FALSE	-2.94331	-1.04042	1.3868e-08
ITGB1BP1	0.0063603	0.6848	0.775919	TRUE	FALSE	-0.128376	-0.263936	0.0126308
CPSF3	0.0339273	0.5856	0.345805	FALSE	FALSE	0.00724593	-0.0741301	0.0544088
IAH1	0.114443	0.6932	0.815122	FALSE	FALSE	0.127052	0.354589	0.153366
ADAM17	0.00318261	0.7494	1.09541	TRUE	FALSE	-0.0730338	-0.462003	0.00685489
AC080162.1	0.0141787	0.9188	2.42615	TRUE	TRUE	0.035433	0.972584	0.0254438
YWHAQ	1.85406e-06	0.6846	0.774993	TRUE	FALSE	-0.300184	0.0769747	7.41461e-06
TAF1B	3.68305e-05	0.4976	-0.00960007	TRUE	FALSE	-0.215743	-0.0428867	0.000119434
AC104794.3	0.159506	0.906	2.26574	FALSE	FALSE	-0.111535	-0.18294	0.202313
KLF11	0.00864754	0.8004	1.3888	TRUE	FALSE	-0.105673	-0.499829	0.016517
HPCAL1	4.05348e-08	0.9096	2.30876	TRUE	FALSE	-0.267803	-0.767781	1.97381e-07
ODC1	2.0447e-08	0.7582	1.14284	TRUE	FALSE	0.589793	0.378514	1.02421e-07
NOL10	0.000606419	0.7724	1.22191	TRUE	FALSE	-0.0398383	-0.551861	0.00155935
PDIA6	0.297213	0.8592	1.80866	FALSE	FALSE	0.106241	0.928156	0.336067
SLC66A3	2.00723e-06	0.8802	1.99433	TRUE	FALSE	-0.453716	-0.818571	7.9827e-06
ROCK2	2.56201e-06	0.63	0.532217	TRUE	FALSE	-0.219037	-0.35115	1.00312e-05
E2F6	7.68495e-05	0.7216	0.952412	TRUE	FALSE	-2.49673	-0.304821	0.000235659
LPIN1	2.42675e-10	0.763	1.1692	TRUE	FALSE	-0.569872	0.658375	1.44452e-09
MIR3681HG	8.54082e-09	0.9408	2.76581	TRUE	TRUE	1.68927	1.36718	4.41734e-08
TRIB2	0.0568359	0.8736	1.93317	FALSE	FALSE	-0.109106	1.39415	0.0847911
LINC00276	0.00193333	0.8412	1.66718	TRUE	FALSE	1.10805	0.668214	0.00440021
NBAS	5.4835e-08	0.6518	0.626961	TRUE	FALSE	-0.251513	-0.331933	2.62704e-07
DDX1	0.0462764	0.619	0.485306	FALSE	FALSE	0.0108622	0.149637	0.0712335
FAM49A	5.98639e-11	0.916	2.3892	TRUE	TRUE	-0.524695	-0.489822	3.74981e-10
SMC6	8.7487e-97	0.981	3.94413	TRUE	TRUE	1.44759	1.66173	5.28367e-95
GEN1	6.37784e-52	0.9636	3.27611	TRUE	TRUE	2.02762	1.11104	1.86405e-50
RDH14	0.492568	0.929	2.57143	FALSE	TRUE	0.254515	1.23427	0.501384
LINC01376	0.0410971	0.7846	1.29268	FALSE	FALSE	0.522705	-0.316599	0.0642697
LINC00954	0.000258818	0.857	1.79059	TRUE	FALSE	-0.488971	-0.433115	0.000716843
TTC32	0.127464	0.725	0.969401	FALSE	FALSE	0.268439	0.118427	0.168158
WDR35	0.0584597	0.664	0.681171	FALSE	FALSE	0.511883	-0.162647	0.0869285
LAPTM4A	1.88218e-06	0.7834	1.28559	TRUE	FALSE	-0.264456	-0.0618189	7.51826e-06
PUM2	0.220526	0.5892	0.360659	FALSE	FALSE	0.107581	-0.16471	0.263454
RHOB	9.33038e-15	0.8162	1.49081	TRUE	FALSE	-0.934838	-0.765739	7.64721e-14
HS1BP3	0.0102283	0.8546	1.77114	TRUE	FALSE	-0.0390816	-0.722956	0.0191688
LDAH	0.000167115	0.7718	1.2185	TRUE	FALSE	0.528592	0.50473	0.00048162
KLHL29	0.0890721	0.922	2.46984	FALSE	TRUE	0.71181	0.305272	0.124526
ATAD2B	1.24071e-14	0.7488	1.09222	TRUE	FALSE	-0.313169	-0.540991	1.00981e-13
UBXN2A	0.000559858	0.6812	0.759292	TRUE	FALSE	-0.110377	-0.343918	0.00144918
WDCP	0.490304	0.7842	1.29031	FALSE	FALSE	0.305245	0.177274	0.499584
SF3B6	0.403836	0.9038	2.24018	FALSE	FALSE	0.2294	1.0968	0.429682
FAM228B	0.00281253	0.8998	2.195	TRUE	FALSE	0.0131669	-0.999414	0.00614409
TP53I3	0.00679723	0.7634	1.17141	TRUE	FALSE	-0.953048	-0.149618	0.013374
ITSN2	1.28429e-24	0.6588	0.657951	TRUE	FALSE	0.49942	0.153093	1.73386e-23
AC009228.1	0.38699	0.7514	1.10609	FALSE	FALSE	0.600568	0.379427	0.415351
NCOA1	9.13352e-44	0.8104	1.45261	TRUE	FALSE	-0.69566	-0.757091	2.09167e-42
PTRHD1	0.427659	0.8292	1.57997	FALSE	FALSE	0.200768	0.251512	0.449631
CENPO	0.366862	0.8098	1.44871	FALSE	FALSE	0.284162	-0.461893	0.39829
ADCY3	0.0324022	0.882	2.01151	FALSE	FALSE	0.445264	-0.722408	0.0521838
DNAJC27	0.175104	0.6596	0.661512	FALSE	FALSE	0.162215	-0.0869567	0.218342
DNAJC27-AS1	0.00691895	0.851	1.74247	TRUE	FALSE	-0.894126	0.622956	0.0135744
EFR3B	0.0354064	0.7982	1.37508	FALSE	FALSE	0.833674	0.573838	0.0564559
POMC	0.0222541	0.9064	2.27045	TRUE	FALSE	-0.318254	1.244	0.0376763
DNMT3A	1.14381e-15	0.8338	1.6128	TRUE	FALSE	-0.788739	-0.83865	9.81875e-15
DTNB	0.40953	0.7734	1.22761	FALSE	FALSE	0.169592	-0.231202	0.434352
ASXL2	3.73006e-05	0.7876	1.31052	TRUE	FALSE	-0.124775	-0.440925	0.000120815
RAB10	1.15291e-16	0.8772	1.96618	TRUE	FALSE	-0.311861	-0.838655	1.05258e-15
HADHA	0.000881069	0.497	-0.0120001	TRUE	FALSE	-0.0268712	-0.0161497	0.00218252
HADHB	3.17465e-08	0.6008	0.4088	TRUE	FALSE	-0.254394	0.0720478	1.56034e-07
AC010896.1	0.173003	0.8262	1.55893	FALSE	FALSE	-0.194222	-0.0449565	0.216218
ADGRF3	0.0531156	0.72	0.944462	FALSE	FALSE	-0.165348	-0.0928143	0.0800989
SELENOI	3.74809e-06	0.6426	0.586667	TRUE	FALSE	-0.24626	-0.29155	1.42461e-05
SLC35F6	4.11023e-06	0.761	1.15817	TRUE	FALSE	-1.14529	0.274522	1.54888e-05
CENPA	0.000501376	0.8086	1.44094	TRUE	FALSE	-1.23262	-0.596302	0.00131324
MAPRE3	0.00405546	0.7512	1.10502	TRUE	FALSE	-0.314124	-0.27484	0.00848712
TMEM214	0.0390156	0.7612	1.15927	FALSE	FALSE	0.0375111	0.391412	0.0613432
AGBL5	0.304175	0.6942	0.819829	FALSE	FALSE	0.435695	-0.138884	0.342604
OST4	0.00618473	0.8742	1.93862	TRUE	FALSE	-0.117827	1.08802	0.0123306
PREB	0.0174901	0.8514	1.74562	TRUE	FALSE	-0.292997	0.926149	0.0305466
SLC5A6	0.264626	0.708	0.88569	FALSE	FALSE	-0.000367709	0.391848	0.30591
ATRAID	0.182594	0.7938	1.34798	FALSE	FALSE	0.113281	0.433633	0.225724
CAD	0.0452419	0.8268	1.56312	FALSE	FALSE	-0.131845	0.206212	0.0698379
MPV17	0.000325733	0.6484	0.612014	TRUE	FALSE	-0.245003	-0.0332871	0.000883706
GTF3C2	0.0637105	0.6992	0.843491	FALSE	FALSE	0.153866	-0.0457356	0.093544
AC074117.1	0.0388448	0.6758	0.734537	FALSE	FALSE	-0.398072	-0.204752	0.0611173
EIF2B4	0.000392739	0.6044	0.423833	TRUE	FALSE	-0.499309	0.252448	0.00104984
SNX17	0.00903661	0.7466	1.08056	TRUE	FALSE	-0.0638785	0.1924	0.0171686
ZNF513	0.00178408	0.863	1.84043	TRUE	FALSE	-1.09299	0.623729	0.00409742
PPM1G	8.1977e-05	0.7134	0.911955	TRUE	FALSE	-0.231713	0.371362	0.000250258
NRBP1	1.22386e-06	0.5616	0.247658	TRUE	FALSE	-0.253522	0.121084	5.01634e-06
IFT172	0.408785	0.7182	0.93555	FALSE	FALSE	0.292662	-0.31159	0.433764
ZNF512	0.436172	0.7192	0.940497	FALSE	FALSE	0.22649	-0.275026	0.456718
GPN1	0.0377162	0.689	0.795448	FALSE	FALSE	-0.0895548	0.264141	0.0596511
SUPT7L	0.0288684	0.5642	0.258225	TRUE	FALSE	0.0206939	0.256698	0.0471379
SLC4A1AP	0.000465999	0.4988	-0.00480001	TRUE	FALSE	-0.172755	0.183357	0.00122966
MRPL33	0.00436842	0.7358	1.02425	TRUE	FALSE	-0.119417	-0.139663	0.00907803
RBKS	0.00204596	0.9734	3.59988	TRUE	TRUE	-0.198071	-1.8446	0.00462723
BABAM2	7.90874e-07	0.9108	2.32344	TRUE	FALSE	-0.161384	-0.849287	3.31327e-06
AC093690.1	0.00405115	0.7036	0.8645	TRUE	FALSE	-0.649956	-0.346154	0.00848121
AC104695.2	6.48774e-18	0.7012	0.853019	TRUE	FALSE	-3.13629	-0.279637	6.42606e-17
FOSL2	7.71795e-36	0.903	2.23101	TRUE	FALSE	-1.76984	-0.848379	1.47745e-34
AC104695.4	1	0.9308	2.59904	FALSE	TRUE	0	-1.14593	1
PLB1	4.29699e-10	0.9332	2.63692	TRUE	TRUE	-2.1733	-1.35488	2.50425e-09
AC092164.1	0.000583654	0.7222	0.955401	TRUE	FALSE	-0.953997	-0.160594	0.00150592
PPP1CB	1.37499e-30	0.8392	1.65229	TRUE	FALSE	-0.793237	-0.89522	2.26657e-29
SPDYA	0.000630623	0.914	2.36348	TRUE	FALSE	-0.933622	-1.18767	0.00161671
TRMT61B	0.0251171	0.7042	0.867379	TRUE	FALSE	-0.0279242	-0.313184	0.0418179
WDR43	0.314467	0.542	0.168397	FALSE	FALSE	0.162964	-0.0882796	0.351989
TOGARAM2	1	0.8674	1.87816	FALSE	FALSE	0	-0.892921	1
CLIP4	3.5937e-43	0.9608	3.19909	TRUE	TRUE	-1.97828	-1.27853	8.13439e-42
ALK	4.329e-05	0.8358	1.6273	TRUE	FALSE	-1.69703	-0.853708	0.000138798
YPEL5	0.00136566	0.703	0.861625	TRUE	FALSE	-0.134701	-0.176065	0.00321432
LBH	0.000670622	0.7998	1.38504	TRUE	FALSE	0.235342	0.898175	0.00170994
LCLAT1	0.00229138	0.7768	1.24711	TRUE	FALSE	0.423188	-0.0809073	0.00511615
MEMO1	0.00194327	0.6544	0.638437	TRUE	FALSE	-0.339495	0.129358	0.00441768
DPY30	0.464893	0.8216	1.52723	FALSE	FALSE	0.241635	-0.0253327	0.479907
SPAST	4.52294e-05	0.7206	0.94744	TRUE	FALSE	-0.177929	-0.417994	0.000144528
SLC30A6	0.063568	0.7964	1.36394	FALSE	FALSE	0.120515	0.628054	0.0933548
NLRC4	3.21558e-10	0.821	1.52314	TRUE	FALSE	-1.12151	-1.16068	1.89179e-09
YIPF4	0.000109546	0.6952	0.824544	TRUE	FALSE	-0.109811	-0.246897	0.000327535
AL133245.1	0.00919249	0.7696	1.20605	TRUE	FALSE	-0.627282	-0.124496	0.0174383
BIRC6	0.0185369	0.4604	-0.158732	TRUE	FALSE	-0.0700228	-0.140592	0.0321388
AL133243.2	0.270555	0.8826	2.01729	FALSE	FALSE	0.0438894	0.791991	0.311419
AL133243.3	0.0212545	0.6846	0.774993	TRUE	FALSE	-0.125305	-0.309304	0.0362085
TTC27	0.000522025	0.6744	0.728154	TRUE	FALSE	0.437259	-0.0266375	0.00136183
LINC00486	0.119652	0.4266	-0.295737	FALSE	FALSE	0.103502	-0.0883825	0.159154
RASGRP3	0	0.9866	4.29901	TRUE	TRUE	2.90493	2.29293	0
AC020594.1	4.45227e-11	0.8782	1.97549	TRUE	FALSE	1.75875	1.02187	2.81729e-10
FAM98A	0.0703566	0.6344	0.55114	FALSE	FALSE	0.0501228	0.221843	0.10191
LINC01320	5.79485e-12	0.9894	4.53624	TRUE	TRUE	2.1292	3.82602	3.93306e-11
CRIM1	0.149323	0.8054	1.42039	FALSE	FALSE	0.332135	0.159581	0.191444
FEZ2	2.79604e-10	0.8112	1.45783	TRUE	FALSE	-0.285335	-0.0794101	1.65639e-09
STRN	0.0657621	0.6718	0.716337	FALSE	FALSE	0.113018	-0.133467	0.0961322
HEATR5B	7.6436e-20	0.8008	1.3913	TRUE	FALSE	0.656701	0.564493	8.39996e-19
GPATCH11	3.09942e-08	0.6714	0.714524	TRUE	FALSE	0.746235	0.310933	1.52447e-07
EIF2AK2	1.01684e-09	0.6188	0.484458	TRUE	FALSE	-0.397804	0.0281317	5.7327e-09
CEBPZOS	0.405751	0.7294	0.991581	FALSE	FALSE	0.150438	-0.417405	0.431249
CEBPZ	0.0105364	0.523	0.092065	TRUE	FALSE	0.0125651	-0.0120803	0.019676
AC007390.2	0.211919	0.886	2.05052	FALSE	FALSE	-0.178955	-0.675238	0.254889
NDUFAF7	0.0906368	0.902	2.21965	FALSE	FALSE	0.10693	-0.783424	0.126196
PRKD3	3.77027e-18	0.7654	1.18252	TRUE	FALSE	0.860449	0.46045	3.7783e-17
QPCT	0.000770482	0.8994	2.19058	TRUE	FALSE	-0.985314	-0.0373075	0.00193528
AC006369.1	2.50682e-10	0.942	2.78756	TRUE	TRUE	-1.68883	-0.779678	1.49023e-09
CDC42EP3	1.39853e-37	0.8574	1.79386	TRUE	FALSE	-1.84422	-0.520431	2.7989e-36
RMDN2	0.235794	0.8012	1.39381	FALSE	FALSE	0.334821	-0.38916	0.278708
RMDN2-AS1	0.325396	0.7618	1.16257	FALSE	FALSE	0.334092	0.171522	0.36179
CYP1B1	2.66046e-06	0.845	1.69591	TRUE	FALSE	-1.01116	-0.919656	1.0384e-05
CYP1B1-AS1	9.66299e-10	0.9124	2.3433	TRUE	FALSE	-1.67095	-0.471207	5.45677e-09
ATL2	0.00229804	0.6694	0.705473	TRUE	FALSE	-0.0504287	-0.0405084	0.00512783
HNRNPLL	5.83454e-17	0.814	1.47621	TRUE	FALSE	-2.00714	-0.657461	5.43588e-16
GALM	1.1868e-11	0.9058	2.2634	TRUE	FALSE	-0.974094	-1.05204	7.88636e-11
SRSF7	0.0797183	0.5666	0.267992	FALSE	FALSE	-0.0849659	-0.103872	0.113459
GEMIN6	0.304242	0.7848	1.29386	FALSE	FALSE	0.0962259	0.595436	0.342652
DHX57	5.56811e-06	0.798	1.37384	TRUE	FALSE	-0.284822	-0.608155	2.06071e-05
SOS1	1.46581e-06	0.5964	0.390487	TRUE	FALSE	-0.1938	-0.0479118	5.93849e-06
MAP4K3	3.94088e-26	0.9546	3.04578	TRUE	TRUE	-0.810456	-0.983089	5.6206e-25
MAP4K3-DT	0.359844	0.847	1.71126	FALSE	FALSE	0.482804	0.0768074	0.391981
THUMPD2	0.382261	0.8006	1.39005	FALSE	FALSE	0.284546	-0.606486	0.4114
SLC8A1-AS1	2.04995e-48	0.9748	3.65539	TRUE	TRUE	-4.07671	-0.893136	5.32949e-47
SLC8A1	6.40351e-110	0.9636	3.27611	TRUE	TRUE	-4.93477	-1.15115	4.39204e-108
AC083949.1	7.26678e-23	0.8876	2.06646	TRUE	FALSE	2.27042	0.892967	9.21786e-22
EML4	0.000839752	0.8006	1.39005	TRUE	FALSE	0.144831	-0.57259	0.00208928
COX7A2L	0.0010406	0.8394	1.65377	TRUE	FALSE	-0.151872	0.764008	0.0025268
MTA3	0.0238513	0.8116	1.46044	TRUE	FALSE	-0.10679	0.40482	0.0399591
HAAO	0.000727361	0.9026	2.22645	TRUE	FALSE	-0.717916	-1.38938	0.00184018
LINC02580	2.45803e-05	0.8976	2.17084	TRUE	FALSE	-1.48672	0.124845	8.2391e-05
AC010883.3	0.0433254	0.8932	2.12385	FALSE	FALSE	-0.741588	-0.963889	0.0672751
ZFP36L2	3.61481e-69	0.9648	3.31087	TRUE	TRUE	-0.935101	-0.955445	1.4772e-67
THADA	0.0444341	0.6986	0.84064	FALSE	FALSE	0.152487	-0.414966	0.0687153
PLEKHH2	0.0188044	0.881	2.00193	TRUE	FALSE	-0.915265	-0.816547	0.0325341
DYNC2LI1	0.344835	0.7818	1.27619	FALSE	FALSE	0.398481	-0.714092	0.378927
LRPPRC	0.495495	0.6068	0.433881	FALSE	FALSE	0.198427	0.134688	0.503913
PPM1B	0.0010093	0.5144	0.0576159	TRUE	FALSE	-0.0783795	0.0944602	0.00246263
SLC3A1	0.396944	0.8332	1.60848	FALSE	FALSE	0.313125	-0.955761	0.423703
PREPL	0.302789	0.6086	0.441431	FALSE	FALSE	0.182817	0.0755814	0.341269
CAMKMT	8.21233e-10	0.7164	0.926674	TRUE	FALSE	-0.147689	-0.232743	4.65684e-09
SRBD1	0.000174061	0.6086	0.441431	TRUE	FALSE	-0.018372	-0.231999	0.000499607
PRKCE	2.10772e-133	0.8106	1.45391	TRUE	FALSE	1.25091	0.286632	1.76492e-131
ATP6V1E2	0.152624	0.7336	1.01296	FALSE	FALSE	0.206663	0.342566	0.194798
RHOQ	2.62986e-06	0.8396	1.65525	TRUE	FALSE	0.528455	0.147813	1.02763e-05
AC018682.1	0.000159002	0.8702	1.90273	TRUE	FALSE	0.85367	1.15347	0.000460671
PIGF	0.0531636	0.7142	0.915871	FALSE	FALSE	0.403723	-0.431667	0.0801447
CRIPT	0.258509	0.961	3.20441	FALSE	TRUE	0.235032	1.09774	0.300058
LINC01118	0.309214	0.7678	1.19593	FALSE	FALSE	0.827244	0.441702	0.34715
SOCS5	0.117849	0.8868	2.05846	FALSE	FALSE	-0.330387	0.917331	0.157205
MCFD2	0.0598652	0.711	0.900246	FALSE	FALSE	0.605002	0.245348	0.08869
TTC7A	0.0332797	0.9264	2.53266	FALSE	TRUE	0.185405	-0.0746149	0.0534519
STPG4	0.00453306	0.7732	1.22647	TRUE	FALSE	-0.0708384	-0.0269267	0.00937024
CALM2	1.44042e-13	0.6486	0.612891	TRUE	FALSE	-0.358602	-0.0497561	1.09467e-12
MSH2	0.263876	0.7876	1.31052	FALSE	FALSE	0.129374	-0.115651	0.30518
KCNK12	0.159703	0.8998	2.195	FALSE	FALSE	-0.163173	0.568201	0.202451
MSH6	0.000806368	0.5374	0.14988	TRUE	FALSE	-0.162736	0.232358	0.00201614
FBXO11	0.0477733	0.5472	0.189364	FALSE	FALSE	0.0145697	-0.118232	0.0731586
AC079807.1	0.0350169	0.7742	1.23218	FALSE	FALSE	-0.595912	-0.496195	0.0559131
AC092650.1	0.320587	0.7858	1.29979	FALSE	FALSE	0.349132	0.525833	0.357345
FOXN2	3.03673e-18	0.738	1.0356	TRUE	FALSE	-0.508108	-0.544678	3.06117e-17
PPP1R21	0.239318	0.6152	0.469224	FALSE	FALSE	0.219539	-0.278516	0.281907
ASB3	0.167861	0.5964	0.390487	FALSE	FALSE	0.265203	0.184999	0.210905
CHAC2	0.0108425	0.906	2.26574	TRUE	FALSE	0.985605	1.1853	0.0201674
ERLEC1	0.0203432	0.9312	2.60527	TRUE	TRUE	-0.0666475	1.20567	0.0348386
PSME4	0.0840808	0.6314	0.538228	FALSE	FALSE	0.304464	0.155269	0.118592
ACYP2	2.45605e-08	0.7012	0.853019	TRUE	FALSE	0.498613	-0.0463504	1.21945e-07
SPTBN1	1.71183e-06	0.835	1.62149	TRUE	FALSE	0.488247	1.13462	6.86797e-06
AC093110.1	0.0432486	0.8348	1.62004	FALSE	FALSE	0.559482	1.06528	0.0671864
EML6	1.39427e-155	0.9876	4.37758	TRUE	TRUE	2.96666	1.97923	1.42018e-153
RTN4	7.21071e-38	0.784	1.28913	TRUE	FALSE	-0.778852	-0.791494	1.4559e-36
CLHC1	0.296557	0.9244	2.50369	FALSE	TRUE	0.0964792	-1.11013	0.335455
RPS27A	3.14426e-23	0.8732	1.92955	TRUE	FALSE	0.192597	1.21094	4.04487e-22
MTIF2	0.0526364	0.4684	-0.126569	FALSE	FALSE	0.118953	-0.0887059	0.0795609
AC012358.3	2.23812e-07	0.6494	0.616403	TRUE	FALSE	-0.600965	-0.0754481	1.0019e-06
CCDC88A	9.98252e-46	0.7888	1.31771	TRUE	FALSE	-1.50766	-0.366821	2.39879e-44
CFAP36	0.0590279	0.8634	1.84382	FALSE	FALSE	-0.0506183	-0.779292	0.0876493
PPP4R3B	0.0114383	0.5304	0.12175	TRUE	FALSE	0.0264306	0.185599	0.0211117
AC015982.2	0.0292197	0.7806	1.26917	TRUE	FALSE	-0.266801	0.344188	0.0476716
PNPT1	0.000151224	0.651	0.623438	TRUE	FALSE	-0.228228	-0.0926648	0.000440567
AC132153.1	9.84647e-30	0.855	1.77437	TRUE	FALSE	2.3756	0.713751	1.57925e-28
VRK2	2.00931e-07	0.8582	1.80042	TRUE	FALSE	0.541999	0.232817	9.05119e-07
AC068193.1	6.93609e-07	0.9786	3.82273	TRUE	TRUE	1.27365	1.70888	2.92374e-06
FANCL	7.95385e-15	0.637	0.562367	TRUE	FALSE	1.24423	0.122979	6.52809e-14
AC007381.1	3.20278e-35	0.9652	3.32272	TRUE	TRUE	1.85907	1.68412	6.00477e-34
BCL11A	0	0.962	3.23143	TRUE	TRUE	2.30085	2.11866	0
PAPOLG	0.0170498	0.7396	1.04389	TRUE	FALSE	-0.00828332	-0.437423	0.0298771
REL	4.28316e-52	0.798	1.37384	TRUE	FALSE	0.831688	0.292662	1.26265e-50
PUS10	0.342342	0.7004	0.849203	FALSE	FALSE	0.474677	-0.0677645	0.376734
PEX13	0.00212328	0.6708	0.711806	TRUE	FALSE	-0.262998	-0.276531	0.00477835
KIAA1841	0.00176362	0.8298	1.58421	TRUE	FALSE	-0.128107	-0.537757	0.00405724
AC016747.1	0.0701024	0.8002	1.38754	FALSE	FALSE	0.759485	0.247272	0.101574
C2orf74	0.180418	0.9582	3.13216	FALSE	TRUE	-0.112407	1.2131	0.22352
USP34	0.149779	0.653	0.632252	FALSE	FALSE	0.0605792	0.172519	0.191902
AC016727.1	0.0512133	0.8414	1.66868	FALSE	FALSE	-0.0146742	0.800439	0.0777715
XPO1	0.053742	0.4868	-0.0528123	FALSE	FALSE	0.231276	0.115942	0.0808737
FAM161A	0.106346	0.7162	0.92569	FALSE	FALSE	-0.152882	-0.311811	0.144214
CCT4	0.0175564	0.6046	0.424669	TRUE	FALSE	0.0294384	-0.140403	0.0306507
AC107081.2	0.0374991	0.7606	1.15597	FALSE	FALSE	-0.0852762	-0.198018	0.0593695
COMMD1	3.71476e-05	0.716	0.924706	TRUE	FALSE	-0.155798	-0.449944	0.000120372
AC018462.1	0.00154715	0.7438	1.06581	TRUE	FALSE	-0.335112	-0.427904	0.00359683
B3GNT2	0.0354387	0.5402	0.161148	FALSE	FALSE	-0.114339	0.144004	0.0565007
EHBP1	0.318742	0.7298	0.993608	FALSE	FALSE	0.111256	-0.297754	0.355695
AC092567.1	0.384281	0.7332	1.01092	FALSE	FALSE	0.0906369	-0.446151	0.413061
AC007098.1	0.0809054	0.7816	1.27501	FALSE	FALSE	0.427576	-0.203147	0.114885
AC009501.3	0.084919	0.8022	1.4001	FALSE	FALSE	0.302181	-0.513866	0.11955
WDPCP	0.271531	0.609	0.443111	FALSE	FALSE	0.145781	-0.238032	0.312253
MDH1	0.000482648	0.7478	1.08691	TRUE	FALSE	-0.144385	0.646357	0.0012693
UGP2	8.27792e-06	0.654	0.636669	TRUE	FALSE	-0.129306	-0.215718	2.99378e-05
VPS54	1.04233e-09	0.6516	0.62608	TRUE	FALSE	-0.32798	-0.121998	5.87399e-09
PELI1	0.439175	0.8708	1.90805	FALSE	FALSE	0.0130404	0.00368866	0.459299
AC012368.1	0.473001	0.8226	1.53406	FALSE	FALSE	0.358353	0.292086	0.48607
AFTPH	9.46396e-05	0.6154	0.470069	TRUE	FALSE	0.420765	-0.159527	0.000285719
SERTAD2	0.00421602	0.8696	1.89743	TRUE	FALSE	0.053193	-0.711543	0.00879347
AC007365.1	0.0946606	0.784	1.28913	FALSE	FALSE	-0.0663746	0.077583	0.130851
LINC01800	2.44113e-36	0.955	3.05505	TRUE	TRUE	2.64988	1.6861	4.7261e-35
LINC02245	8.46677e-71	0.8686	1.88864	TRUE	FALSE	1.60251	0.610369	3.54488e-69
SLC1A4	0.128402	0.7396	1.04389	FALSE	FALSE	0.799545	0.26508	0.16928
LINC02576	2.55917e-18	0.9144	2.36858	TRUE	FALSE	1.62507	1.11373	2.59125e-17
CEP68	0.00185869	0.7596	1.15049	TRUE	FALSE	-0.0713314	-0.0613719	0.00425016
RAB1A	3.02391e-16	0.7772	1.24942	TRUE	FALSE	-0.408479	0.192401	2.67488e-15
ACTR2	3.91121e-10	0.8082	1.43836	TRUE	FALSE	-0.231249	-0.139065	2.28626e-09
SPRED2	6.80449e-11	0.8964	2.15785	TRUE	FALSE	-1.63525	-0.38354	4.23312e-10
AC007389.1	0.34869	0.7514	1.10609	FALSE	FALSE	0.264368	0.358961	0.382327
MEIS1	0.00621803	0.8778	1.97176	TRUE	FALSE	-1.92094	-0.651592	0.0123875
LINC01829	0.26094	0.9322	2.62099	FALSE	TRUE	0.226412	1.39573	0.302469
ETAA1	0.00882389	0.9808	3.93346	TRUE	TRUE	0.671322	1.4918	0.0168138
C1D	0.0235167	0.768	1.19705	TRUE	FALSE	0.0858149	0.493501	0.0394631
WDR92	0.476306	0.7386	1.0387	FALSE	FALSE	0.339312	0.423732	0.488621
PNO1	0.0041803	0.6988	0.84159	TRUE	FALSE	-0.358657	0.302716	0.00873097
PPP3R1	1.97066e-05	0.6286	0.526215	TRUE	FALSE	-0.112419	-0.296822	6.6976e-05
AC017083.1	0.00455656	0.7494	1.09541	TRUE	FALSE	-1.64203	-0.360178	0.00941598
PLEK	2.35292e-19	0.9566	3.09293	TRUE	TRUE	-0.692707	-0.0732172	2.51095e-18
FBXO48	0.0123726	0.5806	0.325237	TRUE	FALSE	-0.766341	-0.0787011	0.022613
APLF	0.229215	0.7632	1.1703	FALSE	FALSE	0.28648	-0.15348	0.272048
ARHGAP25	0.00081061	0.9216	2.46429	TRUE	TRUE	-0.126746	-1.08326	0.00202638
GFPT1	1.18656e-06	0.68	0.753772	TRUE	FALSE	-0.341716	-0.196307	4.87813e-06
NFU1	0.172282	0.7812	1.27267	FALSE	FALSE	0.135483	0.0598471	0.215435
AAK1	3.12169e-216	0.9268	2.53854	TRUE	TRUE	-3.26208	-1.49824	4.48505e-214
ANXA4	0.302328	0.6828	0.766669	FALSE	FALSE	0.288038	-0.350918	0.340862
GMCL1	0.00126486	0.8002	1.38754	TRUE	FALSE	-0.168254	-0.660544	0.00300191
SNRNP27	0.424345	0.7174	0.931601	FALSE	FALSE	0.385577	0.387374	0.446762
MXD1	2.29708e-43	0.849	1.72678	TRUE	FALSE	-1.88538	-1.19109	5.22548e-42
PCBP1-AS1	1.3344e-07	0.6728	0.720876	TRUE	FALSE	-0.290081	-0.262033	6.13448e-07
PCBP1	0.00236273	0.8366	1.63314	TRUE	FALSE	-0.16804	0.829612	0.00525398
C2orf42	0.00605061	0.76	1.15268	TRUE	FALSE	-0.303614	0.204661	0.0120915
TIA1	0.472278	0.7044	0.868339	FALSE	FALSE	0.245009	0.414879	0.485401
PCYOX1	0.00405027	0.776	1.24251	TRUE	FALSE	-0.297609	-0.482881	0.00848121
SNRPG	0.000318782	0.7038	0.865459	TRUE	FALSE	-0.124009	0.263459	0.000866744
FAM136A	0.0877255	0.9144	2.36858	FALSE	FALSE	0.00218248	1.18314	0.122882
TGFA	0.0258257	0.72	0.944462	TRUE	FALSE	-0.960456	-0.0618289	0.0428358
ADD2	8.84304e-33	0.954	3.03202	TRUE	TRUE	1.99818	2.3115	1.56143e-31
TEX261	0.257812	0.8284	1.57433	FALSE	FALSE	0.479493	-0.00520028	0.29944
AC007881.2	6.5044e-05	0.9178	2.41282	TRUE	TRUE	-2.08569	-2.03118	0.000201999
NAGK	4.35316e-10	0.949	2.92358	TRUE	TRUE	-0.342288	0.00746359	2.53483e-09
MCEE	0.154534	0.7984	1.37632	FALSE	FALSE	0.00687211	-0.524819	0.196775
MPHOSPH10	0.334774	0.6122	0.456569	FALSE	FALSE	0.15562	0.225237	0.370242
PAIP2B	0.0781865	0.9194	2.43422	FALSE	TRUE	0.913531	1.40701	0.111558
ZNF638	0.498754	0.6494	0.616403	FALSE	FALSE	0.0648338	-0.101532	0.506434
DYSF	1.2064e-61	0.8258	1.55615	TRUE	FALSE	-3.47955	-0.993989	4.25483e-60
EXOC6B	0.00175393	0.8478	1.71745	TRUE	FALSE	-0.010474	-0.809314	0.00403699
SFXN5	2.29552e-16	0.7894	1.32131	TRUE	FALSE	-1.27395	-0.684834	2.04915e-15
SMYD5	0.044421	0.8146	1.48018	FALSE	FALSE	-0.576894	0.75839	0.0687105
PRADC1	0.0430619	0.9634	3.27042	FALSE	TRUE	-0.579901	1.75781	0.0669192
CCT7	0.1113	0.8106	1.45391	FALSE	FALSE	0.0775774	0.529946	0.149934
FBXO41	0.210871	0.7036	0.8645	FALSE	FALSE	0.45809	0.394732	0.253807
ALMS1	0.20939	0.7326	1.00785	FALSE	FALSE	0.196651	-0.469789	0.252515
TPRKB	0.101467	0.7142	0.915871	FALSE	FALSE	0.0194217	-0.103043	0.138673
DUSP11	0.46761	0.7574	1.13848	FALSE	FALSE	0.18822	0.188601	0.481946
STAMBP	0.349302	0.6976	0.835895	FALSE	FALSE	0.224369	-0.277649	0.382727
AC073046.3	0.163996	0.7974	1.37012	FALSE	FALSE	0.585324	-0.15549	0.206798
DGUOK	0.0455493	0.6376	0.564963	FALSE	FALSE	0.0825189	-0.0736055	0.0702489
DGUOK-AS1	0.0579914	0.7992	1.3813	FALSE	FALSE	-0.00327174	-0.55738	0.0863261
TET3	1.17138e-35	0.8266	1.56172	TRUE	FALSE	-0.829592	-0.827531	2.22367e-34
AC073263.1	0.328353	0.6914	0.806673	FALSE	FALSE	0.292545	0.334213	0.364306
BOLA3	0.00255733	0.7814	1.27384	TRUE	FALSE	-0.869992	0.561389	0.00564805
MOB1A	0.0519841	0.722	0.954404	FALSE	FALSE	0.0777709	0.464254	0.0787405
MTHFD2	7.34686e-14	0.8524	1.75355	TRUE	FALSE	-0.973988	-0.343381	5.68465e-13
SLC4A5	0.27064	0.7772	1.24942	FALSE	FALSE	0.417277	0.56331	0.31149
DCTN1	0.0155184	0.6066	0.433043	TRUE	FALSE	0.0219904	0.119487	0.0275079
C2orf81	0.0639976	0.8646	1.85403	FALSE	FALSE	0.3238	0.914644	0.0939049
WDR54	0.479481	0.8298	1.58421	FALSE	FALSE	0.260905	0.92466	0.49109
INO80B	0.00632441	0.8246	1.54783	TRUE	FALSE	-0.25752	0.64379	0.0125724
WBP1	0.0429295	0.8958	2.1514	FALSE	FALSE	-0.100475	0.866109	0.0667211
MOGS	0.00734254	0.4942	-0.023201	TRUE	FALSE	-0.0596966	-0.063027	0.0142985
AC005041.5	0.148915	0.7534	1.11683	FALSE	FALSE	-0.0511311	0.450979	0.191051
CCDC142	0.00375917	0.5596	0.239539	TRUE	FALSE	-0.306682	0.0283777	0.0079352
TTC31	0.06108	0.5364	0.145858	FALSE	FALSE	-0.00662436	0.14151	0.0901472
PCGF1	0.222106	0.8468	1.70972	FALSE	FALSE	-0.307099	0.441517	0.26511
AUP1	0.00923483	0.6344	0.55114	TRUE	FALSE	0.0348172	0.282928	0.017504
HTRA2	0.00849136	0.7074	0.88279	TRUE	FALSE	0.6801	0.583995	0.0162482
LOXL3	3.07298e-06	0.893	2.12176	TRUE	FALSE	-1.10783	-0.945606	1.18551e-05
DOK1	0.00456469	0.7434	1.06372	TRUE	FALSE	-0.0877038	-0.0664966	0.00943134
SEMA4F	0.440407	0.7806	1.26917	FALSE	FALSE	0.448587	0.535383	0.460411
HK2	4.32825e-14	0.8884	2.0745	TRUE	FALSE	-0.803522	-0.966002	3.39324e-13
LINC01291	0.0357021	0.8364	1.63168	FALSE	FALSE	-1.38407	0.42678	0.056871
AC104135.1	0.182159	0.7644	1.17696	FALSE	FALSE	-0.156871	0.38389	0.22535
POLE4	0.143204	0.7236	0.96239	FALSE	FALSE	0.160897	0.254819	0.185094
TACR1	0.0282701	0.8496	1.73147	TRUE	FALSE	0.616844	0.410677	0.0462883
AC007681.1	0.101768	0.8348	1.62004	FALSE	FALSE	0.570392	-0.720082	0.138986
MRPL19	0.292302	0.7656	1.18363	FALSE	FALSE	0.128256	0.386	0.331502
GCFC2	0.00813534	0.6488	0.613769	TRUE	FALSE	0.476073	0.139872	0.0156305
CTNNA2	0.111362	0.8162	1.49081	FALSE	FALSE	-0.434253	0.515892	0.149966
SUCLG1	2.23854e-06	0.8666	1.87123	TRUE	FALSE	-0.302269	0.824606	8.83826e-06
DNAH6	4.94015e-05	0.9336	2.64335	TRUE	TRUE	-1.72675	0.216907	0.000156809
TRABD2A	4.68455e-35	0.9514	2.97431	TRUE	TRUE	-2.07571	0.389965	8.72298e-34
TMSB10	9.31733e-09	0.8392	1.65229	TRUE	FALSE	-0.25326	0.604665	4.80984e-08
AC022210.2	0.31606	0.8272	1.56591	FALSE	FALSE	0.111972	-0.034306	0.353395
KCMF1	0.0662678	0.6726	0.719968	FALSE	FALSE	0.125712	0.310108	0.0967575
TGOLN2	1.28733e-14	0.559	0.237105	TRUE	FALSE	-0.448484	-0.25033	1.04588e-13
RETSAT	0.0327808	0.6956	0.826432	FALSE	FALSE	-0.312401	0.290979	0.052719
ELMOD3	0.0488121	0.8188	1.50824	FALSE	FALSE	0.04629	-0.672556	0.0745564
CAPG	0.236225	0.8362	1.63022	FALSE	FALSE	0.0576561	0.457532	0.27912
MAT2A	0.000418877	0.6092	0.443951	TRUE	FALSE	-0.117233	-0.133685	0.00111426
GGCX	0.0160881	0.9414	2.77663	TRUE	TRUE	-0.205395	0.881763	0.0283593
VAMP8	2.76973e-14	0.7838	1.28795	TRUE	FALSE	-0.549129	0.389058	2.19919e-13
VAMP5	2.71583e-11	0.7696	1.20605	TRUE	FALSE	-0.938599	-0.0783747	1.75182e-10
RNF181	0.0057401	0.8446	1.69286	TRUE	FALSE	-0.19733	0.888829	0.0115385
TMEM150A	0.00666666	0.693	0.814182	TRUE	FALSE	-0.559478	-0.370056	0.0131493
USP39	0.00911358	0.6856	0.779628	TRUE	FALSE	0.0215047	-0.359252	0.0173006
C2orf68	0.0118493	0.6328	0.544248	TRUE	FALSE	-0.0426544	0.265035	0.0217879
GNLY	3.78571e-16	0.892	2.11133	TRUE	FALSE	-2.31749	0.261331	3.33793e-15
ST3GAL5	0.000267498	0.7516	1.10716	TRUE	FALSE	-0.152479	-0.555402	0.000738635
POLR1A	0.160166	0.8264	1.56033	FALSE	FALSE	0.187756	-0.577977	0.202962
PTCD3	0.0845027	0.6152	0.469224	FALSE	FALSE	0.090603	0.0828444	0.119052
IMMT	1.34703e-05	0.4894	-0.0424064	TRUE	FALSE	-0.213115	0.268347	4.70098e-05
MRPL35	0.0683286	0.7922	1.33824	FALSE	FALSE	-0.0107463	-0.045985	0.0994156
KDM3A	0.000212957	0.6358	0.557181	TRUE	FALSE	-0.14971	-0.226647	0.00060179
CHMP3	0.00371991	0.6808	0.757451	TRUE	FALSE	0.0544066	-0.0284318	0.00786898
AC015971.1	0.0892026	0.819	1.50959	FALSE	FALSE	0.303403	-0.624037	0.124683
RNF103	0.0163376	0.7412	1.05221	TRUE	FALSE	-0.135895	0.264936	0.0287362
RMND5A	0.00452027	0.5252	0.100885	TRUE	FALSE	-0.0713952	0.141735	0.00934805
CD8A	6.83564e-26	0.9596	3.16769	TRUE	TRUE	-4.01807	0.566245	9.66836e-25
CD8B	3.33483e-23	0.909	2.30149	TRUE	FALSE	-2.88719	0.436438	4.28598e-22
RGPD1	0.245769	0.9382	2.72006	FALSE	TRUE	0.354307	1.40713	0.288014
PLGLB1	0.247931	0.7146	0.917831	FALSE	FALSE	0.0790306	-0.288036	0.290074
LINC01943	5.83987e-05	0.8476	1.7159	TRUE	FALSE	-2.32538	0.571327	0.000182901
CYTOR	3.95058e-27	0.7752	1.23791	TRUE	FALSE	-1.8051	0.194442	5.88021e-26
PLGLB2	0.491965	0.819	1.50959	FALSE	FALSE	0.214493	0.587739	0.500957
RGPD2	0.0268766	0.813	1.46962	TRUE	FALSE	0.644982	0.643634	0.0442721
KRCC1	0.142298	0.7548	1.12438	FALSE	FALSE	0.342686	-0.371193	0.184166
AC104134.1	2.33402e-07	0.9884	4.44508	TRUE	TRUE	1.55829	2.20235	1.04176e-06
EIF2AK3	1.60329e-84	0.981	3.94413	TRUE	TRUE	1.52767	1.52137	8.07501e-83
RPIA	0.00148994	0.8336	1.61136	TRUE	FALSE	-0.520254	-0.45316	0.00347509
IGKC	3.60547e-227	0.9954	5.37709	TRUE	TRUE	1.86304	4.89687	5.59216e-225
MAL	1.04705e-30	0.9816	3.97683	TRUE	TRUE	-2.73772	-0.0437558	1.73016e-29
MRPS5	0.000171343	0.5054	0.0216008	TRUE	FALSE	-0.151836	-0.0224547	0.000493077
ZNF514	0.285023	0.727	0.979455	FALSE	FALSE	0.190074	0.417574	0.324732
ZNF2	0.0395298	0.7518	1.10824	FALSE	FALSE	-0.401948	0.0445984	0.0620449
AC092835.1	0.199075	0.7416	1.0543	FALSE	FALSE	0.404306	-0.295211	0.242033
FAHD2A	0.00788299	0.7888	1.31771	TRUE	FALSE	-0.514387	0.236551	0.0152035
LINC00342	0.409196	0.8202	1.5177	FALSE	FALSE	0.0863566	0.253044	0.434055
ANKRD36C	0.472036	0.9242	2.50083	FALSE	TRUE	0.0791589	0.315085	0.485209
DUSP2	2.98548e-08	0.7804	1.268	TRUE	FALSE	-0.856719	-0.0838437	1.47108e-07
STARD7	0.0371649	0.8032	1.40642	FALSE	FALSE	-0.0264109	0.635543	0.058943
STARD7-AS1	0.183473	0.7358	1.02425	FALSE	FALSE	0.271597	-0.409315	0.226503
TMEM127	2.14635e-06	0.9514	2.97431	TRUE	TRUE	-0.233265	-1.14683	8.48902e-06
CIAO1	0.000146004	0.6238	0.505709	TRUE	FALSE	-0.0975885	0.210947	0.000426636
SNRNP200	0.0260142	0.689	0.795448	TRUE	FALSE	-0.0160323	0.130589	0.0430855
ITPRIPL1	0.0208845	0.8512	1.74404	TRUE	FALSE	-1.25738	0.0747008	0.0356449
ARID5A	4.18601e-16	0.8658	1.86432	TRUE	FALSE	-1.0532	-0.661763	3.68612e-15
KANSL3	8.81857e-05	0.8132	1.47094	TRUE	FALSE	-0.227322	-0.782533	0.000267953
LMAN2L	0.0839994	0.7154	0.921757	FALSE	FALSE	-0.0295079	-0.193967	0.118502
CNNM4	6.86913e-09	0.6132	0.460783	TRUE	FALSE	0.934389	0.08482	3.58124e-08
CNNM3	0.111252	0.7954	1.35779	FALSE	FALSE	0.0310879	-0.0661275	0.149909
ANKRD23	0.0789015	0.842	1.67318	FALSE	FALSE	0.383412	-0.571879	0.112414
ANKRD39	0.157055	0.7602	1.15378	FALSE	FALSE	-0.0127244	0.624953	0.199539
SEMA4C	0.000247493	0.9308	2.59904	TRUE	TRUE	-3.87706	-0.911336	0.000688972
FAM178B	0.00665338	0.8192	1.51094	TRUE	FALSE	-2.27803	0.538499	0.0131288
FAHD2B	0.275312	0.8844	2.03477	FALSE	FALSE	-0.137797	1.09069	0.315776
ANKRD36	0.111291	0.7902	1.32613	FALSE	FALSE	0.128431	0.618575	0.149934
AC159540.2	0.264979	0.8908	2.09894	FALSE	FALSE	-0.219288	-0.189901	0.306163
AC092683.1	0.0493867	0.8404	1.66121	FALSE	FALSE	-0.126162	1.16367	0.0752909
ANKRD36B	0.323983	0.8382	1.6449	FALSE	FALSE	0.0690572	0.385716	0.360483
COX5B	0.000541107	0.8528	1.75673	TRUE	FALSE	-0.160086	1.05023	0.00140431
ACTR1B	0.220762	0.7232	0.960391	FALSE	FALSE	0.191721	0.439173	0.263713
C2orf92	0.457296	0.876	1.95508	FALSE	FALSE	0.57339	0.67377	0.473928
ZAP70	6.79634e-34	0.96	3.17805	TRUE	TRUE	-2.88331	0.19972	1.2352e-32
TMEM131	1.95946e-16	0.8074	1.4332	TRUE	FALSE	0.418016	0.0431722	1.76416e-15
INPP4A	1.11351e-126	0.7412	1.05221	TRUE	FALSE	-2.18211	-0.483284	8.94014e-125
COA5	0.00150173	0.8822	2.01343	TRUE	FALSE	-0.267658	0.850808	0.00350078
UNC50	0.000401993	0.792	1.33702	TRUE	FALSE	-0.468118	0.585448	0.00107311
MGAT4A	1.12966e-55	0.9566	3.09293	TRUE	TRUE	-2.34038	-0.232773	3.59412e-54
LINC02611	0.0010707	0.8666	1.87123	TRUE	FALSE	-2.45637	0.7347	0.0025916
TSGA10	0.0196888	0.6988	0.84159	TRUE	FALSE	0.555744	-0.0447145	0.0338368
AC079447.1	0.483444	0.8046	1.4153	FALSE	FALSE	0.37937	-0.0146078	0.494123
LIPT1	0.262225	0.8032	1.40642	FALSE	FALSE	0.536053	-0.523903	0.303649
MITD1	0.446905	0.706	0.876035	FALSE	FALSE	0.215566	0.350782	0.465492
MRPL30	0.484635	0.6884	0.79265	FALSE	FALSE	0.230802	0.428494	0.495026
LYG2	0.280424	0.8018	1.39758	FALSE	FALSE	0.364353	0.572905	0.320401
LYG1	0.0325983	0.7082	0.886658	FALSE	FALSE	-0.429642	-0.379064	0.0524625
TXNDC9	0.0364827	0.6894	0.797316	FALSE	FALSE	-0.030345	0.289035	0.0580162
EIF5B	0.00115006	0.6414	0.581446	TRUE	FALSE	-0.105363	0.349062	0.00276068
REV1	0.03669	0.8294	1.58138	FALSE	FALSE	0.0212308	-0.588354	0.0582575
AFF3	0	0.965	3.31678	TRUE	TRUE	2.97219	2.13625	0
PDCL3	0.0163586	0.8816	2.00767	TRUE	FALSE	-0.283514	0.972251	0.0287693
NPAS2	0.000159818	0.9096	2.30876	TRUE	FALSE	-1.66559	-0.310939	0.000462542
RPL31	0.000557584	0.8608	1.82195	TRUE	FALSE	0.0706206	0.844255	0.00144384
TBC1D8	3.34115e-39	0.9416	2.78026	TRUE	TRUE	-1.82882	-1.65768	6.85764e-38
CNOT11	0.000630138	0.6614	0.669539	TRUE	FALSE	-0.165225	-0.316409	0.00161607
RNF149	4.23995e-89	0.9662	3.35291	TRUE	TRUE	-1.25147	-1.50964	2.27839e-87
MAP4K4	2.79922e-15	0.7642	1.17585	TRUE	FALSE	0.314757	-0.437926	2.35552e-14
LINC01127	1	0.744	1.06686	FALSE	FALSE	0	-0.746662	1
IL18R1	1.33494e-05	0.9544	3.04117	TRUE	TRUE	-1.28746	1.36074	4.66237e-05
IL18RAP	1.78545e-05	0.8584	1.80206	TRUE	FALSE	-2.74022	-0.0852013	6.12146e-05
MFSD9	0.274306	0.8198	1.51499	FALSE	FALSE	0.183948	0.676803	0.314833
TMEM182	0.102812	0.875	1.94591	FALSE	FALSE	0.482408	0.711457	0.14023
MRPS9	0.144798	0.5216	0.0864538	FALSE	FALSE	0.108868	-0.00108412	0.186752
TGFBRAP1	0.28883	0.7916	1.3346	FALSE	FALSE	0.335792	0.515948	0.328261
AC012360.3	0.0813903	0.8048	1.41657	FALSE	FALSE	0.547827	0.548379	0.115442
C2orf49	0.456903	0.505	0.0200007	FALSE	FALSE	0.189384	-0.0149894	0.473665
NCK2	0.0010464	0.9176	2.41018	TRUE	TRUE	0.241807	-0.122231	0.0025394
AC010978.1	0.409111	0.882	2.01151	FALSE	FALSE	0.184791	-0.0916892	0.43401
AC009505.1	0.107649	0.904	2.24248	FALSE	FALSE	0.398687	0.115995	0.145783
UXS1	1.98978e-06	0.8542	1.76793	TRUE	FALSE	-0.16867	-0.805425	7.92255e-06
AC018878.1	0.322537	0.7038	0.865459	FALSE	FALSE	0.359123	-0.0476891	0.359127
GCC2	6.72891e-05	0.8062	1.42551	TRUE	FALSE	-0.21387	-0.11328	0.00020845
GCC2-AS1	0.133305	0.6836	0.770366	FALSE	FALSE	0.00873424	0.0872094	0.174547
LIMS1	5.46994e-24	0.88	1.99243	TRUE	FALSE	-0.791449	-0.695412	7.19954e-23
RANBP2	0.000303954	0.5722	0.290833	TRUE	FALSE	-0.189492	-0.00762263	0.000830731
CCDC138	1.60607e-07	0.7918	1.33581	TRUE	FALSE	0.82493	-0.0464175	7.3095e-07
EDAR	1	0.9384	2.72351	FALSE	TRUE	0	0.789183	1
SH3RF3	5.99416e-10	0.8024	1.40136	TRUE	FALSE	-0.818787	-0.139566	3.44481e-09
SEPTIN10	6.73611e-05	0.8898	2.0887	TRUE	FALSE	-1.94369	-0.84276	0.000208625
RGPD5	0.0342089	0.843	1.68072	FALSE	FALSE	-0.20757	0.661131	0.0548025
MTLN	0.229426	0.8694	1.89566	FALSE	FALSE	0.0189408	0.730981	0.272202
MIR4435-2HG	2.60194e-22	0.7538	1.11898	TRUE	FALSE	-1.01734	0.00840289	3.21102e-21
BCL2L11	0.00558225	0.7908	1.32975	TRUE	FALSE	0.00823022	0.181241	0.0112677
AC017002.5	4.0572e-06	0.8996	2.19279	TRUE	FALSE	-1.65845	-0.0627059	1.53059e-05
ANAPC1	0.0225377	0.6568	0.649066	TRUE	FALSE	0.36527	0.16056	0.0380478
MERTK	2.08042e-07	0.8568	1.78896	TRUE	FALSE	-3.90729	-0.998784	9.34992e-07
TMEM87B	0.16792	0.589	0.359833	FALSE	FALSE	0.148659	-0.0961448	0.210947
FBLN7	0.017892	0.9068	2.27517	TRUE	FALSE	-1.46042	-0.553397	0.0311411
ZC3H8	0.27875	0.7368	1.0294	FALSE	FALSE	0.0574612	-0.414054	0.318835
ZC3H6	0.124512	0.7374	1.0325	FALSE	FALSE	0.0500792	-0.188782	0.164677
RGPD8	0.341551	0.7068	0.879893	FALSE	FALSE	0.340721	0.278228	0.376036
TTL	0.0073131	0.9368	2.69617	TRUE	TRUE	-0.225219	-1.13698	0.0142534
POLR1B	0.283431	0.691	0.804799	FALSE	FALSE	0.136331	-0.045804	0.323295
CHCHD5	2.10252e-05	0.7278	0.983489	TRUE	FALSE	-1.04425	0.298167	7.11385e-05
AC012442.2	0.207539	0.91	2.31363	FALSE	FALSE	0.432517	-0.0844441	0.250703
AC079922.2	0.00484202	0.8658	1.86432	TRUE	FALSE	-1.821	0.519981	0.00992473
SLC20A1	7.11799e-32	0.824	1.54369	TRUE	FALSE	-1.30933	-0.849743	1.22359e-30
IL1B	1.30351e-19	0.8924	2.11549	TRUE	FALSE	-5.54629	-1.32594	1.40868e-18
IL1RN	0.000306191	0.9126	2.3458	TRUE	FALSE	-1.75964	0.351082	0.000836008
PSD4	0.0010954	0.7594	1.14939	TRUE	FALSE	-0.10439	0.520043	0.00264295
PAX8-AS1	0.227217	0.645	0.597133	FALSE	FALSE	0.222654	0.30466	0.270146
PAX8	0.481274	0.7416	1.0543	FALSE	FALSE	0.269975	-0.232311	0.492569
AC016745.1	0.167871	0.7942	1.35043	FALSE	FALSE	0.579137	0.466575	0.210905
AC016745.2	0.392305	0.8168	1.49482	FALSE	FALSE	0.744116	0.767856	0.419835
CBWD2	7.80921e-07	0.771	1.21397	TRUE	FALSE	-0.227314	-0.470029	3.27459e-06
RABL2A	0.046519	0.6986	0.84064	FALSE	FALSE	0.574358	0.188048	0.0715342
SLC35F5	0.40296	0.7266	0.97744	FALSE	FALSE	0.335368	0.279415	0.428917
ACTR3	0.000377615	0.6164	0.474296	TRUE	FALSE	-0.129804	0.246042	0.00101398
LINC01191	0.0879814	0.8666	1.87123	FALSE	FALSE	-0.349818	0.801231	0.123203
DPP10	0.0217369	0.6158	0.471759	TRUE	FALSE	0.564598	0.0547541	0.0368876
DDX18	0.000564518	0.6952	0.824544	TRUE	FALSE	-0.101967	0.227547	0.00145985
AC009404.1	0.0683654	0.6736	0.724513	FALSE	FALSE	-0.22072	0.33865	0.0994585
CCDC93	0.327741	0.6396	0.573628	FALSE	FALSE	0.256947	-0.157618	0.363775
AC009303.2	0.307006	0.8092	1.44482	FALSE	FALSE	0.232662	0.530964	0.345208
INSIG2	0.104956	0.7594	1.14939	FALSE	FALSE	0.530122	0.484242	0.142684
MARCO	1.24428e-10	0.8504	1.73774	TRUE	FALSE	-2.43188	-1.05362	7.61576e-10
C2orf76	0.0477666	0.6896	0.79825	FALSE	FALSE	0.00202248	0.23462	0.0731586
DBI	0.0191622	0.833	1.60704	TRUE	FALSE	-0.0676289	0.603386	0.0330776
PTPN4	3.63282e-17	0.8362	1.63022	TRUE	FALSE	-0.52038	-0.81596	3.43382e-16
EPB41L5	3.03245e-05	0.774	1.23104	TRUE	FALSE	0.91607	0.0070025	0.000100024
AC012363.1	0.0233913	0.6974	0.834947	TRUE	FALSE	-0.929474	-0.437529	0.0392848
TMEM185B	0.219837	0.727	0.979455	FALSE	FALSE	0.154748	0.0345043	0.262861
RALB	7.73828e-06	0.9096	2.30876	TRUE	FALSE	-0.240652	-0.0485756	2.81353e-05
CLASP1	3.45383e-05	0.682	0.762978	TRUE	FALSE	-0.022216	0.000923307	0.000112321
AC012447.1	8.41494e-16	0.9034	2.23559	TRUE	FALSE	-1.23785	-0.125911	7.26474e-15
NIFK-AS1	0.216438	0.7978	1.3726	FALSE	FALSE	0.0648081	-0.168862	0.259524
NIFK	0.173417	0.7128	0.909022	FALSE	FALSE	0.15734	0.346122	0.216676
TSN	0.0305743	0.638	0.566694	TRUE	FALSE	0.027529	0.149436	0.0496235
AC011246.1	0.314773	0.8454	1.69897	FALSE	FALSE	0.822286	-1.37356	0.352246
CNTNAP5	0.19296	0.9628	3.25354	FALSE	TRUE	0.105383	-1.06839	0.236059
GYPC	1.69249e-07	0.845	1.69591	TRUE	FALSE	-0.544769	0.384522	7.67469e-07
BIN1	0.131295	0.8348	1.62004	FALSE	FALSE	0.041309	0.979921	0.172312
ERCC3	0.0300638	0.7206	0.94744	TRUE	FALSE	0.0664397	-0.277342	0.0488966
AC068282.1	0.203456	0.6868	0.785201	FALSE	FALSE	0.144248	0.103093	0.24647
MAP3K2	0.22099	0.7268	0.978447	FALSE	FALSE	0.0453056	-0.468525	0.263938
MAP3K2-DT	0.0387575	0.9288	2.5684	FALSE	TRUE	0.766055	1.13118	0.0610081
IWS1	0.00133052	0.7258	0.973417	TRUE	FALSE	-0.0629114	-0.534006	0.00314138
AC010976.1	0.439562	0.7554	1.12762	FALSE	FALSE	0.552906	0.042568	0.459633
MYO7B	0.394983	0.8992	2.18837	FALSE	FALSE	0.573892	0.816364	0.422105
WDR33	0.315892	0.604	0.42216	FALSE	FALSE	0.104312	0.0511306	0.353266
SFT2D3	0.133809	0.7576	1.13957	FALSE	FALSE	0.09329	0.508513	0.175072
POLR2D	0.0387546	0.817	1.49615	FALSE	FALSE	-0.143896	0.787565	0.0610081
AMMECR1L	0.0104885	0.8632	1.84213	TRUE	FALSE	-0.0428823	-0.778551	0.0195968
SAP130	3.25189e-05	0.7344	1.01706	TRUE	FALSE	-0.144321	-0.443447	0.000106609
UGGT1	1.04458e-09	0.4588	-0.165175	TRUE	FALSE	-0.448903	0.0133858	5.88421e-09
HS6ST1	0.222438	0.8122	1.46437	FALSE	FALSE	0.489771	-0.550159	0.265483
SMPD4	0.357869	0.8116	1.46044	FALSE	FALSE	0.285226	0.602319	0.390483
MZT2B	0.0153061	0.8696	1.89743	TRUE	FALSE	-0.155655	0.764564	0.027181
CCDC115	0.195201	0.7766	1.24596	FALSE	FALSE	0.0839027	0.476823	0.238131
IMP4	0.0980291	0.842	1.67318	FALSE	FALSE	0.0428518	0.883642	0.134757
PTPN18	5.19172e-16	0.9094	2.30633	TRUE	FALSE	-0.785702	-0.395835	4.53951e-15
ARHGEF4	0.00211878	0.8018	1.39758	TRUE	FALSE	-2.12336	0.441595	0.00476899
FAM168B	0.0191557	0.65	0.619039	TRUE	FALSE	0.00179832	0.00340705	0.0330747
PLEKHB2	2.1458e-17	0.748	1.08797	TRUE	FALSE	-0.706648	-0.220991	2.05819e-16
MZT2A	0.121037	0.8632	1.84213	FALSE	FALSE	-0.045311	0.917403	0.160703
C2orf27A	0.298861	0.8998	2.195	FALSE	FALSE	0.51586	0.44487	0.337595
ANKRD30BL	0.220519	0.7282	0.985509	FALSE	FALSE	0.0576237	0.344125	0.263454
NCKAP5	0.216658	0.9448	2.84001	FALSE	TRUE	-0.478618	1.20444	0.259742
MGAT5	4.18871e-144	0.8838	2.02892	TRUE	FALSE	1.39009	0.923578	3.83703e-142
TMEM163	5.16541e-10	0.9458	2.85935	TRUE	TRUE	1.37888	1.41126	2.98235e-09
CCNT2-AS1	0.00015491	0.759	1.1472	TRUE	FALSE	1.03838	0.0389788	0.000450535
CCNT2	0.00144947	0.6298	0.531359	TRUE	FALSE	-0.000187593	0.0236169	0.00338939
RAB3GAP1	0.252623	0.6286	0.526215	FALSE	FALSE	0.141415	0.0579528	0.294429
ZRANB3	0.0456693	0.6256	0.513386	FALSE	FALSE	0.464932	-0.0795863	0.0704101
R3HDM1	0.00536512	0.5876	0.354053	TRUE	FALSE	0.00448756	-0.0451713	0.0108709
UBXN4	7.15077e-05	0.3358	-0.682068	TRUE	FALSE	-0.097586	0.0505397	0.000220567
MCM6	0.00348012	0.8514	1.74562	TRUE	FALSE	-0.73611	0.560693	0.00741379
DARS	0.0351704	0.7096	0.893442	FALSE	FALSE	0.310323	0.450376	0.0561123
DARS-AS1	0.476101	0.7988	1.37881	FALSE	FALSE	0.28891	-0.450906	0.488494
CXCR4	1.1045e-42	0.851	1.74247	TRUE	FALSE	0.92162	1.06063	2.45128e-41
HNMT	7.287e-21	0.9796	3.87161	TRUE	TRUE	-3.23289	-0.39065	8.43598e-20
AC114763.1	0.479941	0.7618	1.16257	FALSE	FALSE	0.356918	-0.535697	0.49139
SPOPL	0.000880277	0.7754	1.23906	TRUE	FALSE	0.413904	-0.301883	0.00218115
AC092620.1	0.0837216	0.8928	2.11967	FALSE	FALSE	-0.0666573	-0.527589	0.118184
LINC02631	0.11953	0.8512	1.74404	FALSE	FALSE	0.183396	1.13592	0.159028
LRP1B	0.274872	0.6234	0.504005	FALSE	FALSE	0.251138	0.0266037	0.315404
KYNU	0.000257723	0.9818	3.98797	TRUE	TRUE	0.165642	-0.242663	0.000714535
ARHGAP15	2.10809e-34	0.8528	1.75673	TRUE	FALSE	0.235404	-0.0362988	3.86739e-33
AC013437.1	0.0554188	0.8344	1.61714	FALSE	FALSE	0.581907	0.720082	0.0829489
AC079793.1	6.23855e-16	0.8884	2.0745	TRUE	FALSE	0.23386	0.00264869	5.44437e-15
AC092652.1	0.0302566	0.811	1.45652	TRUE	FALSE	0.309874	0.082626	0.0491692
AC092652.2	0.0392853	0.785	1.29505	FALSE	FALSE	0.331187	-0.305331	0.0617108
GTDC1	0.0208605	0.7284	0.98652	TRUE	FALSE	0.045667	-0.272166	0.0356084
ZEB2	2.09619e-16	0.9736	3.60764	TRUE	TRUE	-0.855021	-0.373546	1.88105e-15
AC009951.5	5.87513e-07	0.951	2.96569	TRUE	TRUE	-1.54759	-0.0486413	2.50436e-06
ZEB2-AS1	7.08513e-10	0.9406	2.76222	TRUE	TRUE	-2.99331	0.459864	4.04285e-09
TEX41	4.19513e-05	0.9244	2.50369	TRUE	TRUE	-2.90331	-0.204644	0.000134791
ACVR2A	3.20409e-18	0.8946	2.13861	TRUE	FALSE	-1.25623	-1.04298	3.22512e-17
ORC4	0.000293368	0.652	0.627842	TRUE	FALSE	-0.0782829	-0.309344	0.000804861
MBD5	0.000480634	0.6696	0.706376	TRUE	FALSE	-0.0886545	0.10219	0.00126425
EPC2	0.016036	0.528	0.112117	TRUE	FALSE	-0.0571299	-0.0766417	0.0282857
AC105402.3	0.0524368	0.8588	1.80536	FALSE	FALSE	0.0374315	-0.0382692	0.0792943
KIF5C	0.00268043	0.7912	1.33217	TRUE	FALSE	-0.682297	-0.979322	0.00588437
MMADHC	0.0966553	0.9646	3.305	FALSE	TRUE	0.0584271	0.992804	0.13319
AC007364.1	0.0542232	0.7512	1.10502	FALSE	FALSE	1.07168	-0.27182	0.0815079
AC023469.1	0.282144	0.6788	0.748263	FALSE	FALSE	-0.0236841	-0.273817	0.322045
RBM43	3.10205e-05	0.693	0.814182	TRUE	FALSE	-0.944452	0.123045	0.000102048
NMI	1.50628e-07	0.709	0.890532	TRUE	FALSE	-0.381693	-0.465579	6.88518e-07
TNFAIP6	1	0.8754	1.94957	FALSE	FALSE	0	-1.12184	1
RIF1	1.98555e-06	0.7362	1.02631	TRUE	FALSE	-0.129925	-0.417182	7.91033e-06
NEB	0.00621959	0.7076	0.883756	TRUE	FALSE	0.721189	-0.364621	0.0123875
ARL5A	0.435971	0.568	0.273696	FALSE	FALSE	0.202249	0.176342	0.456542
AC097448.1	0.28995	0.6578	0.653506	FALSE	FALSE	0.521475	-0.0463958	0.329355
CACNB4	2.73731e-06	0.8504	1.73774	TRUE	FALSE	-1.42114	-0.713644	1.06595e-05
STAM2	7.78403e-05	0.7018	0.855884	TRUE	FALSE	-0.169882	-0.408613	0.000238376
FMNL2	9.33059e-09	0.7974	1.37012	TRUE	FALSE	-1.14798	-0.177588	4.81487e-08
PRPF40A	2.3904e-06	0.2714	-0.987531	TRUE	FALSE	-0.192849	-0.100102	9.4001e-06
ARL6IP6	0.0627676	0.6498	0.61816	FALSE	FALSE	0.378627	0.149053	0.0923881
LINC01876	2.06151e-08	0.9528	3.00501	TRUE	TRUE	-2.60016	0.285508	1.03181e-07
NR4A2	4.5348e-34	0.8318	1.59844	TRUE	FALSE	-0.992102	-0.418704	8.26376e-33
GPD2	4.69222e-08	0.8778	1.97176	TRUE	FALSE	-0.278732	-0.889617	2.26625e-07
ERMN	0.102208	0.8446	1.69286	FALSE	FALSE	0.0379736	0.562749	0.139531
CYTIP	5.19937e-25	0.6748	0.729976	TRUE	FALSE	-0.508728	-0.31236	7.13946e-24
ACVR1C	1	0.9212	2.45876	FALSE	TRUE	0	-0.379918	1
ACVR1	3.72092e-15	0.8496	1.73147	TRUE	FALSE	-1.18708	-0.770837	3.11003e-14
UPP2	0.00166616	0.9644	3.29916	TRUE	TRUE	-1.61189	-1.83548	0.00385057
PKP4	5.47886e-24	0.925	2.51231	TRUE	TRUE	-2.38617	-0.947254	7.20433e-23
TANC1	0.0509894	0.8472	1.71281	FALSE	FALSE	-0.442112	0.818097	0.0774746
WDSUB1	0.0767495	0.8092	1.44482	FALSE	FALSE	0.537101	0.330593	0.109853
BAZ2B	1.49948e-48	0.8404	1.66121	TRUE	FALSE	-1.18753	-0.642391	3.92078e-47
AC008277.1	0.000566684	0.8212	1.5245	TRUE	FALSE	-1.56675	-0.452887	0.00146518
AC009961.1	0.0245646	0.8044	1.41402	TRUE	FALSE	-0.356765	-0.197523	0.040983
2023-03-07	0.000172286	0.3884	-0.454043	TRUE	FALSE	-0.0444774	-0.0580471	0.000495581
CD302	1.11418e-16	0.746	1.07739	TRUE	FALSE	-0.699855	-0.471017	1.01858e-15
LY75	0.271876	0.5754	0.303918	FALSE	FALSE	0.182783	0.283944	0.312492
RBMS1	6.6449e-88	0.9576	3.11728	TRUE	TRUE	-1.30044	-1.5744	3.52904e-86
AC009313.1	5.70929e-08	0.8134	1.47226	TRUE	FALSE	0.963278	-0.0930653	2.73425e-07
TANK	2.14635e-07	0.8288	1.57715	TRUE	FALSE	0.357007	-0.00771634	9.63353e-07
AC009299.3	0.0528765	0.8278	1.57011	FALSE	FALSE	-0.013431	0.823394	0.0798353
PSMD14	0.00117393	0.8172	1.49749	TRUE	FALSE	-0.174045	0.583744	0.00281005
SLC4A10	3.46544e-05	0.922	2.46984	TRUE	TRUE	-3.78896	-1.77564	0.000112672
DPP4	3.84008e-18	0.9692	3.44896	TRUE	TRUE	-3.33714	-0.276867	3.84543e-17
IFIH1	2.35565e-05	0.7424	1.05848	TRUE	FALSE	-0.191138	-0.180412	7.92515e-05
GCA	1.04283e-05	0.951	2.96569	TRUE	TRUE	-0.178316	0.0123797	3.70569e-05
COBLL1	0	0.993	4.95482	TRUE	TRUE	3.19848	4.4175	0
AC019197.1	1.62639e-252	0.9932	4.98401	TRUE	TRUE	3.50454	3.98205	2.99981e-250
SLC38A11	1.41614e-238	0.989	4.4988	TRUE	TRUE	3.9253	3.20256	2.35718e-236
SCN3A	4.17999e-208	0.9934	5.01406	TRUE	TRUE	3.97165	4.37042	5.8217e-206
GALNT3	0.0020483	0.898	2.1752	TRUE	FALSE	0.0936767	-0.450164	0.00463176
AC009495.3	0.162871	0.7202	0.945454	FALSE	FALSE	0.678184	0.0806105	0.205664
AC009495.1	0.327523	0.84	1.65823	FALSE	FALSE	0.412945	-0.118648	0.363592
TTC21B	0.0820949	0.7062	0.876999	FALSE	FALSE	0.0477522	-0.357145	0.116272
TTC21B-AS1	0.104374	0.639	0.571026	FALSE	FALSE	-0.00971762	-0.194896	0.142006
SCN1A-AS1	0.0085253	0.879	1.98299	TRUE	FALSE	-0.555283	-0.918093	0.0163086
SCN9A	4.82148e-05	0.7684	1.1993	TRUE	FALSE	-3.02368	-0.485965	0.000153328
STK39	6.722e-30	0.8646	1.85403	TRUE	FALSE	-1.1117	-0.865749	1.08194e-28
CERS6	2.73459e-51	0.9244	2.50369	TRUE	TRUE	-0.920683	-0.877775	7.74364e-50
DHRS9	4.28111e-07	0.942	2.78756	TRUE	TRUE	-2.15352	-0.468577	1.85266e-06
BBS5	0.054479	0.829	1.57856	FALSE	FALSE	-0.640119	0.390904	0.0817934
FASTKD1	9.19729e-07	0.6796	0.751934	TRUE	FALSE	-0.419059	-0.300397	3.82259e-06
PPIG	0.0935174	0.7368	1.0294	FALSE	FALSE	0.0582731	0.436291	0.129599
CCDC173	0.0224097	0.7874	1.30932	TRUE	FALSE	0.109313	0.0600666	0.0378786
[truncated: 11,650 more rows]

## Sheet: Supplementary_Table_2
	p	prob_da	bayes_factor	obs_fdr	is_da_fdr	obs_diff	effect_size	qval
chr1:629737-630159	0.200646	0.1796	-1.51906	FALSE	FALSE	-0.0045004	0.00516254	0.266471
chr1:633799-634258	0.320474	0.4556	-0.178069	FALSE	FALSE	-0.00324668	0.00178939	0.386157
chr1:778190-779393	0.408262	0.655	0.641091	FALSE	FALSE	0.0123118	-0.00929046	0.462742
chr1:817102-817571	0.000142451	0.6306	0.534792	TRUE	FALSE	0.0264841	0.0540178	0.00050792
chr1:826967-827910	0.0558431	0.7384	1.03767	FALSE	FALSE	0.0292648	-0.0440126	0.0922144
chr1:844383-844872	8.67762e-06	0.4438	-0.225754	TRUE	FALSE	0.0280618	0.0473207	4.03909e-05
chr1:869583-870360	0.465954	0.7286	0.987531	FALSE	FALSE	0.00260013	0.00950348	0.510268
chr1:898693-898981	0.0431321	0.0396	-3.18852	FALSE	FALSE	0.00746431	-0.00162221	0.0739816
chr1:903915-907184	0.0282039	0.7738	1.22989	FALSE	FALSE	-0.0256079	-0.0347583	0.0514538
chr1:920954-921620	0.395466	0.4244	-0.304737	FALSE	FALSE	0.00230327	0.0473425	0.45208
chr1:922529-926302	0.0291766	0.8452	1.69744	FALSE	FALSE	-0.0207691	0.035628	0.0529839
chr1:938102-943577	7.74688e-07	0.8414	1.66868	TRUE	FALSE	-0.0750334	-0.0912637	4.39741e-06
chr1:958673-961851	0.402533	0.793	1.3431	FALSE	FALSE	0.0289363	-0.141911	0.457975
chr1:965874-967580	0.00813303	0.78	1.26567	TRUE	FALSE	0.0399276	0.0950095	0.0175508
chr1:975783-976671	0.0849706	0.524	0.0960738	FALSE	FALSE	0.0146754	0.0571658	0.131341
chr1:983932-984571	0.495942	0.4244	-0.304737	FALSE	FALSE	0.000207472	0.0152089	0.533519
chr1:995629-996233	0.0289717	0.2362	-1.17363	FALSE	FALSE	0.0116643	0.0265996	0.0526719
chr1:996961-1002422	0.374027	0.794	1.34921	FALSE	FALSE	0.0244401	-0.0309304	0.433825
chr1:1004277-1005646	0.0498136	0.4726	-0.10971	FALSE	FALSE	0.014581	0.000508696	0.0836716
chr1:1009209-1009527	0.024896	0.3404	-0.661512	TRUE	FALSE	0.00957865	0.0270519	0.0462086
chr1:1012790-1015706	0.0693615	0.8366	1.63314	FALSE	FALSE	0.0493407	-0.0895698	0.110733
chr1:1019014-1027292	0.0437289	0.7848	1.29386	FALSE	FALSE	-0.0101295	-0.102217	0.0748661
chr1:1031901-1034944	8.07535e-31	0.9452	2.84771	TRUE	TRUE	-0.218209	-0.280363	2.19105e-29
chr1:1035782-1036204	0.0701985	0.0744	-2.52099	FALSE	FALSE	-0.00729899	0.0153275	0.111897
chr1:1038434-1044350	0.162049	0.8678	1.88165	FALSE	FALSE	-0.00699311	-0.181115	0.224081
chr1:1058497-1060241	0.00738641	0.8982	2.17738	TRUE	FALSE	-0.034493	-0.142082	0.0161414
chr1:1061779-1064736	0.114517	0.7392	1.04181	FALSE	FALSE	-0.0141029	-0.00830227	0.168511
chr1:1066652-1070939	3.06894e-08	0.8264	1.56033	TRUE	FALSE	-0.119973	-0.222656	2.1608e-07
chr1:1071573-1072505	0.360726	0.1878	-1.46437	FALSE	FALSE	-0.00212958	0.0124446	0.422269
chr1:1079379-1080519	0.00313844	0.7352	1.02117	TRUE	FALSE	-0.0260599	-0.0534695	0.00767859
chr1:1098857-1099921	1	0.7804	1.268	FALSE	FALSE	0	0.102538	1
chr1:1115523-1117722	0.0482786	0.7942	1.35043	FALSE	FALSE	-0.00381424	-0.13625	0.0814787
chr1:1121680-1122885	3.18321e-05	0.7264	0.976434	TRUE	FALSE	-0.04808	-0.0252795	0.000131774
chr1:1136032-1138218	2.72948e-84	0.9572	3.10747	TRUE	TRUE	-0.293719	-0.410753	2.19446e-82
chr1:1141388-1141842	0.435988	0.3892	-0.450676	FALSE	FALSE	0.000944926	-0.0102975	0.486001
chr1:1143486-1145212	2.1132e-25	0.9054	2.25872	TRUE	FALSE	-0.142927	-0.269826	4.84197e-24
chr1:1156593-1158961	0.00251805	0.7502	1.09968	TRUE	FALSE	-0.0421632	-0.0291369	0.00634297
chr1:1166164-1166736	0.252062	0.2582	-1.05535	FALSE	FALSE	-0.00326014	-0.0116802	0.319703
chr1:1167507-1167799	0.10296	0.0496	-2.95289	FALSE	FALSE	-0.00532216	-0.00652758	0.154258
chr1:1169095-1172464	7.07275e-43	0.884	2.03087	TRUE	FALSE	-0.165867	-0.17311	2.6067e-41
chr1:1173383-1174304	0.00617515	0.8332	1.60848	TRUE	FALSE	-0.0236747	-0.0538792	0.0138362
chr1:1182617-1183374	0.302924	0.328	-0.717245	FALSE	FALSE	-0.00327956	-0.00188799	0.369483
chr1:1189233-1189368	1	0.3516	-0.612014	FALSE	FALSE	0	0.0332307	1
chr1:1197684-1201951	9.86394e-05	0.8756	1.95141	TRUE	FALSE	-0.0633269	-0.129755	0.000365025
chr1:1202844-1203992	0.00535246	0.441	-0.237105	TRUE	FALSE	-0.0185609	0.0198278	0.0122298
chr1:1204631-1209526	0.000252459	0.9098	2.3112	TRUE	FALSE	-0.054084	-0.113804	0.000843994
chr1:1210585-1210918	0.133395	0.064	-2.68273	FALSE	FALSE	0.0046134	0.0125148	0.191044
chr1:1211767-1217559	0.341765	0.9072	2.27992	FALSE	FALSE	-0.00157979	-0.0335762	0.40543
chr1:1219251-1219771	0.00160844	0.452	-0.192593	TRUE	FALSE	0.0173425	0.00448086	0.00430074
chr1:1221917-1222465	0.0018896	0.1602	-1.65674	TRUE	FALSE	0.0150999	0.0188802	0.00494045
chr1:1231020-1233315	0.170549	0.839	1.65081	FALSE	FALSE	0.0159675	-0.0891595	0.233686
chr1:1237166-1240478	5.33558e-05	0.802	1.39884	TRUE	FALSE	-0.0384616	-0.0865131	0.000210128
chr1:1241018-1242377	0.488777	0.1786	-1.52586	FALSE	FALSE	0.000421801	0.0115245	0.527992
chr1:1246334-1247497	0.00456983	0.5656	0.263921	TRUE	FALSE	-0.020034	-0.0216667	0.010664
chr1:1250634-1251353	0.266034	0.7586	1.14502	FALSE	FALSE	0.0056528	0.00332053	0.333346
chr1:1272796-1275292	0.303091	0.905	2.25406	FALSE	FALSE	0.0125253	-0.163642	0.369618
chr1:1290184-1290574	0.189925	0.0622	-2.71318	FALSE	FALSE	0.00462267	-0.000139184	0.255063
chr1:1291670-1292272	4.30176e-11	0.2724	-0.98248	TRUE	FALSE	-0.0442477	0.00298192	4.23932e-10
chr1:1299954-1300421	0.0284187	0.3598	-0.576232	FALSE	FALSE	-0.0102166	-0.0268468	0.0517928
chr1:1301962-1302338	0.119153	0.1608	-1.65229	FALSE	FALSE	-0.00565965	-0.0247713	0.174082
chr1:1304691-1312598	0.00808022	0.3524	-0.608506	TRUE	FALSE	-0.00962512	-0.0348208	0.0174515
chr1:1315218-1316107	9.0685e-06	0.8128	1.46831	TRUE	FALSE	0.0428808	0.0454074	4.20377e-05
chr1:1324119-1325888	0.399035	0.7932	1.34432	FALSE	FALSE	0.014103	0.00264722	0.455107
chr1:1328108-1328406	0.155174	0.0386	-3.21514	FALSE	FALSE	-0.00418652	0.00180914	0.216223
chr1:1331090-1331491	0.297226	0.424	-0.306374	FALSE	FALSE	-0.00243329	-0.0413154	0.364055
chr1:1332280-1332921	0.0845252	0.0796	-2.44779	FALSE	FALSE	0.00716478	0.00781056	0.130762
chr1:1337701-1338112	0.191539	0.2268	-1.22647	FALSE	FALSE	-0.0043055	-0.0165418	0.256797
chr1:1344682-1345489	0.259162	0.1244	-1.95141	FALSE	FALSE	0.00387176	0.0145733	0.326727
chr1:1347808-1350157	0.0455638	0.8194	1.51229	FALSE	FALSE	-0.0111494	-0.102621	0.0776148
chr1:1351643-1356018	0.00212722	0.8564	1.78571	TRUE	FALSE	-0.0382508	-0.064562	0.00547907
chr1:1356701-1357216	0.295829	0.3096	-0.80199	FALSE	FALSE	0.0030213	-0.0178023	0.362661
chr1:1358246-1359859	0.0329066	0.7138	0.913912	FALSE	FALSE	0.0185101	-0.0129087	0.0586639
chr1:1370792-1372790	1.19398e-08	0.8986	2.18176	TRUE	FALSE	0.106276	0.0184342	8.87312e-08
chr1:1374303-1376740	0.149647	0.7442	1.06791	FALSE	FALSE	0.00853189	-0.0576011	0.209874
chr1:1398446-1400684	0.192398	0.9236	2.4923	FALSE	FALSE	0.0537102	-0.167628	0.257749
chr1:1401936-1402372	0.151449	0.18	-1.51635	FALSE	FALSE	0.00583424	0.0232484	0.211998
chr1:1406419-1408143	0.0296418	0.7682	1.19818	FALSE	FALSE	0.0569957	-0.0597551	0.0536814
chr1:1419889-1420590	0.267752	0.4948	-0.0208007	FALSE	FALSE	-0.00418741	0.0262398	0.335107
chr1:1426681-1427831	0.383635	0.5818	0.330167	FALSE	FALSE	0.00283059	0.0089863	0.442053
chr1:1433306-1436427	1.15739e-10	0.8642	1.85062	TRUE	FALSE	-0.0837126	-0.148929	1.08853e-09
chr1:1440788-1441462	0.490732	0.5634	0.254972	FALSE	FALSE	0.000687554	-0.0302902	0.52956
chr1:1462276-1462893	0.0174011	0.4896	-0.041606	TRUE	FALSE	-0.0122313	-0.0326619	0.033971
chr1:1470812-1472354	0.364337	0.8632	1.84213	FALSE	FALSE	0.00503914	-0.121768	0.425525
chr1:1504682-1505878	0.153761	0.4062	-0.379697	FALSE	FALSE	0.0122945	-0.00400889	0.214573
chr1:1511109-1512763	0.329723	0.7232	0.960391	FALSE	FALSE	0.0347149	-0.0322787	0.39459
chr1:1539252-1541449	0.006083	0.801	1.39256	TRUE	FALSE	-0.0292163	-0.0714737	0.0136565
chr1:1573764-1575627	0.25244	0.6426	0.586667	FALSE	FALSE	0.0530209	-0.0226672	0.320055
chr1:1596899-1598012	0.212111	0.2766	-0.96139	FALSE	FALSE	-0.0058411	0.00695657	0.278629
chr1:1598699-1601429	0.398903	0.7428	1.06057	FALSE	FALSE	0.0106288	0.0469325	0.455047
chr1:1606855-1607587	0.0110427	0.5548	0.220084	TRUE	FALSE	-0.0207141	0.00854456	0.0229103
chr1:1614124-1617092	0.0816853	0.3754	-0.509119	FALSE	FALSE	0.0106478	-0.073538	0.127076
chr1:1619693-1622311	0.0169801	0.6886	0.793582	TRUE	FALSE	0.0207814	-0.0518155	0.0332736
chr1:1623432-1632586	0.0725755	0.4264	-0.296554	FALSE	FALSE	-0.00844047	-0.245078	0.115104
chr1:1658576-1659649	0.0825945	0.8176	1.50017	FALSE	FALSE	0.0387176	-0.0748947	0.128275
chr1:1665673-1666064	0.00782076	0.0582	-2.78391	TRUE	FALSE	0.0121587	0.016524	0.0169602
chr1:1677506-1679280	1.61815e-15	0.9472	2.887	TRUE	TRUE	-0.103607	-0.320776	2.30675e-14
chr1:1686221-1686655	4.09679e-05	0.4368	-0.254159	TRUE	FALSE	0.0227878	0.0693212	0.000165739
chr1:1692307-1693591	0.212237	0.8294	1.58138	FALSE	FALSE	-0.00522884	-0.0728855	0.278757
chr1:1723872-1724962	0.174717	0.8684	1.88689	FALSE	FALSE	-0.000351459	-0.0966181	0.238354
chr1:1728513-1729018	0.185008	0.5462	0.185329	FALSE	FALSE	0.00684583	0.021295	0.24978
chr1:1745580-1747386	0.358275	0.7204	0.946447	FALSE	FALSE	0.00415999	-0.0319511	0.420134
chr1:1764151-1764688	2.57599e-06	0.513	0.0520117	TRUE	FALSE	0.0356164	0.0968378	1.33177e-05
chr1:1775606-1776007	1.39646e-19	0.4044	-0.387165	TRUE	FALSE	-0.0448982	-0.0257914	2.52134e-18
chr1:1777731-1783503	0.000346282	0.5704	0.283483	TRUE	FALSE	-0.0933315	-0.0380281	0.00111691
chr1:1796532-1796823	0.179715	0.0624	-2.70976	FALSE	FALSE	-0.00382541	-0.00842715	0.243936
chr1:1797963-1798321	5.61063e-25	0.6678	0.698252	TRUE	FALSE	-0.0493361	-0.0712681	1.26394e-23
chr1:1858600-1859029	0.0460487	0.2148	-1.29623	FALSE	FALSE	0.00964023	0.0276016	0.0783457
chr1:1860985-1861278	1.29564e-05	0.1006	-2.19058	TRUE	FALSE	-0.0174767	-0.00259545	5.81619e-05
chr1:1864727-1865001	8.01197e-89	0.2702	-0.993608	TRUE	FALSE	-0.0833336	-0.0341027	6.95378e-87
chr1:1869502-1869872	0.141833	0.353	-0.605878	FALSE	FALSE	-0.00535086	0.0280761	0.200743
chr1:1889682-1892844	0.024418	0.3506	-0.616403	TRUE	FALSE	-0.0154677	-0.0363645	0.0454431
chr1:1894079-1895166	0.114616	0.387	-0.45994	FALSE	FALSE	0.00893655	0.0484718	0.168619
chr1:1899190-1899561	0.000148544	0.1926	-1.4332	TRUE	FALSE	-0.0175434	-0.0212186	0.000527348
chr1:1906140-1906841	0.447875	0.4988	-0.00480001	FALSE	FALSE	0.00222646	0.0418579	0.495637
chr1:1907454-1909988	0.0723103	0.8024	1.40136	FALSE	FALSE	-0.0115781	-0.0806461	0.114732
chr1:1917805-1923756	0.015474	0.6298	0.531359	TRUE	FALSE	-0.0411393	-0.115202	0.0307261
chr1:1943913-1944356	0.0813059	0.0764	-2.4923	FALSE	FALSE	-0.00824481	0.0065434	0.126592
chr1:1996225-1996528	0.000739993	0.379	-0.493795	TRUE	FALSE	0.0153851	0.0353426	0.00217535
chr1:2019158-2019905	0.493057	0.4226	-0.312109	FALSE	FALSE	0.000179665	0.00253716	0.531427
chr1:2044413-2045436	0.384008	0.7582	1.14284	FALSE	FALSE	-0.00115773	-0.050163	0.442371
chr1:2046460-2046805	0.0169151	0.183	-1.49615	TRUE	FALSE	-0.00982675	-0.0163843	0.0331629
chr1:2049404-2051640	1.05701e-09	0.844	1.6883	TRUE	FALSE	-0.118132	-0.285691	8.97577e-09
chr1:2091626-2092006	0.457035	0.171	-1.57856	FALSE	FALSE	0.000598165	0.0237255	0.503336
chr1:2112350-2112914	3.23314e-14	0.6388	0.57016	TRUE	FALSE	-0.0512801	-0.00243644	4.20608e-13
chr1:2126736-2127736	3.33206e-05	0.7498	1.09755	TRUE	FALSE	-0.0342464	-0.0637508	0.000137301
chr1:2132202-2134224	0.174131	0.8214	1.52586	FALSE	FALSE	0.0599148	-0.0890217	0.237698
chr1:2139691-2140337	0.35707	0.5008	0.0032	FALSE	FALSE	0.00350049	0.0532869	0.419131
chr1:2142759-2143212	0.000429245	0.4348	-0.262293	TRUE	FALSE	0.0208633	0.0695443	0.00134784
chr1:2146133-2146996	9.99582e-10	0.6004	0.407132	TRUE	FALSE	0.0511728	0.0409623	8.50648e-09
chr1:2148550-2149422	5.17199e-16	0.8358	1.6273	TRUE	FALSE	0.0943725	0.145543	7.60659e-15
chr1:2150741-2151892	4.26844e-13	0.5146	0.0584166	TRUE	FALSE	0.0755189	0.219262	5.07664e-12
chr1:2152905-2153381	4.69319e-05	0.5152	0.0608187	TRUE	FALSE	0.0224267	-0.00864942	0.000187308
chr1:2174220-2174746	0.000518143	0.5606	0.243597	TRUE	FALSE	0.022873	0.0611119	0.00159079
chr1:2189064-2190964	0.0403029	0.8118	1.46175	FALSE	FALSE	0.0452513	0.12803	0.0698486
chr1:2193550-2195968	0.363221	0.815	1.48283	FALSE	FALSE	0.0238276	-0.0398703	0.424482
chr1:2198564-2199965	1.18885e-06	0.8494	1.7299	TRUE	FALSE	0.0923162	0.181088	6.53738e-06
chr1:2203198-2206304	0.0686021	0.3996	-0.407132	FALSE	FALSE	0.00702232	-0.0410451	0.109711
chr1:2207031-2207720	0.303002	0.1222	-1.97176	FALSE	FALSE	-0.00269486	0.0228092	0.369562
chr1:2208428-2208670	0.0212031	0.026	-3.62331	TRUE	FALSE	-0.00808279	0.00727865	0.0402588
chr1:2210524-2211038	0.139621	0.1008	-2.18837	FALSE	FALSE	0.00566803	-0.013957	0.198268
chr1:2212237-2213604	0.000216743	0.7392	1.04181	TRUE	FALSE	0.0521252	0.0798956	0.000736925
chr1:2214199-2215476	0.496422	0.319	-0.758371	FALSE	FALSE	0.00057366	0.0208446	0.533827
chr1:2224081-2225264	0.203382	0.3874	-0.458254	FALSE	FALSE	0.00765324	0.010494	0.269347
chr1:2226289-2235546	0.0312111	0	-18.4207	FALSE	FALSE	0.072516	-7.7188e-05	0.0560824
chr1:2236840-2238848	1.97298e-11	0.7124	0.907069	TRUE	FALSE	0.0748296	0.132357	2.01267e-10
chr1:2240193-2241120	2.56004e-05	0.5232	0.0928667	TRUE	FALSE	0.0322095	0.0674143	0.000108188
chr1:2245976-2247166	0.000139311	0.911	2.32591	TRUE	FALSE	-0.0421546	0.0729735	0.000498201
chr1:2251850-2252210	0.00105799	0.2124	-1.31052	TRUE	FALSE	0.0144823	0.00959856	0.00297782
chr1:2255064-2257037	0.00077836	0.8726	1.92415	TRUE	FALSE	0.105835	0.0548718	0.00227547
chr1:2258421-2259486	0.0255238	0.803	1.40515	TRUE	FALSE	-0.0174118	-0.0700854	0.0471762
chr1:2275868-2276577	0.0411667	0.2236	-1.24481	FALSE	FALSE	0.0111986	-0.0071556	0.0711164
chr1:2288361-2289099	0.00144133	0.3672	-0.544248	TRUE	FALSE	0.0184638	0.0243556	0.00390717
chr1:2289811-2291725	0.10849	0.8024	1.40136	FALSE	FALSE	0.033544	0.102562	0.161039
chr1:2292354-2292577	0.296295	0.0366	-3.27042	FALSE	FALSE	0.00212361	0.00460836	0.363119
chr1:2298423-2302750	3.86314e-05	0.7572	1.13739	TRUE	FALSE	-0.102994	-0.129333	0.000157149
chr1:2304997-2305632	0.0075922	0.2326	-1.19369	TRUE	FALSE	0.0142587	0.0211563	0.0165284
chr1:2310334-2317034	3.20448e-06	0.7736	1.22875	TRUE	FALSE	-0.117956	-0.223924	1.62869e-05
chr1:2322096-2322330	0.0149081	0.0602	-2.74799	TRUE	FALSE	0.00883281	0.00060223	0.0297344
chr1:2381349-2382955	0.1938	0.6652	0.686554	FALSE	FALSE	0.0120565	-0.00465706	0.259198
chr1:2390919-2392579	0.478523	0.8454	1.69897	FALSE	FALSE	0.042315	-0.103348	0.520253
chr1:2411680-2416910	0.112921	0.543	0.172426	FALSE	FALSE	0.00320287	-0.101634	0.166512
chr1:2467189-2468397	0.113285	0.3716	-0.525359	FALSE	FALSE	0.00946386	0.0118347	0.16697
chr1:2493504-2494519	0.223156	0.7202	0.945454	FALSE	FALSE	0.00656992	-0.0116368	0.290072
chr1:2495197-2498543	1.70408e-08	0.8412	1.66718	TRUE	FALSE	-0.0632466	-0.0973384	1.23844e-07
chr1:2499081-2500619	0.347785	0.7114	0.902193	FALSE	FALSE	-0.00229248	0.0174112	0.410891
chr1:2501409-2502637	0.00286676	0.4328	-0.270436	TRUE	FALSE	0.019067	0.0201936	0.0070967
chr1:2503296-2508002	0.00326613	0.7428	1.06057	TRUE	FALSE	0.0359327	0.018004	0.00795205
chr1:2523241-2524734	3.08675e-12	0.8724	1.92235	TRUE	FALSE	0.0754	0.0388883	3.40589e-11
chr1:2525671-2531623	0.0051576	0.7064	0.877963	TRUE	FALSE	-0.0397084	-0.129293	0.011847
chr1:2539318-2549734	0.0233292	0	-18.4207	TRUE	FALSE	0.0136831	-0.000206649	0.0436942
chr1:2554643-2557734	0.238541	0.785	1.29505	FALSE	FALSE	0.0438751	-0.0589616	0.306094
chr1:2561866-2562510	0.049345	0.2086	-1.33338	FALSE	FALSE	0.0112745	0.00421592	0.0830192
chr1:2575798-2578902	1.10942e-08	0.8566	1.78733	TRUE	FALSE	-0.0991586	-0.110059	8.277e-08
chr1:2583858-2588369	0.0259918	0	-18.4207	TRUE	FALSE	-0.0138631	-0.00136107	0.0479181
chr1:2592773-2593274	0.00480193	0.138	-1.832	TRUE	FALSE	0.0135129	0.023705	0.0111382
chr1:2611249-2611551	0.0254732	0.0192	-3.93346	TRUE	FALSE	0.00823884	-0.000504129	0.0471005
chr1:2628113-2629097	0.0606664	0.493	-0.0280018	FALSE	FALSE	-0.0110249	0.0281196	0.0988414
chr1:2642033-2644388	0.342797	0.7398	1.04493	FALSE	FALSE	0.00872438	-0.123278	0.406391
chr1:2786595-2787018	0.23067	0.1458	-1.76793	FALSE	FALSE	0.00415694	-0.00567954	0.297983
chr1:2801582-2801978	0.433772	0.08	-2.44235	FALSE	FALSE	0.000831032	0.00196575	0.484195
chr1:2821941-2822381	0.00303594	0.3536	-0.603252	TRUE	FALSE	0.0147768	0.0169833	0.00746418
chr1:2839928-2840852	9.7963e-12	0.8656	1.8626	TRUE	FALSE	0.0735421	0.0490285	1.02872e-10
chr1:2894464-2895063	7.83223e-05	0.4364	-0.255786	TRUE	FALSE	0.0223744	0.036705	0.000296915
chr1:2926663-2927109	0.0229654	0.1126	-2.06445	TRUE	FALSE	0.00850967	0.00265814	0.0431058
chr1:3032928-3033531	2.72126e-06	0.5156	0.0624203	TRUE	FALSE	0.0297391	0.0362597	1.40097e-05
chr1:3453074-3453584	0.1945	0.3392	-0.666861	FALSE	FALSE	-0.00622582	0.0405295	0.259962
chr1:3454202-3455218	0.212632	0.5378	0.151489	FALSE	FALSE	-0.00590776	-0.0135561	0.27917
chr1:3483868-3484210	0.061512	0.0494	-2.95714	FALSE	FALSE	-0.00654808	-0.00332808	0.100029
chr1:3490981-3491887	4.34236e-05	0.7574	1.13848	TRUE	FALSE	-0.0405954	-0.0557	0.000174619
chr1:3530378-3532213	0.0759536	0.9148	2.3737	FALSE	FALSE	-0.0164376	-0.106328	0.119615
chr1:3565202-3565628	0.262397	0.1686	-1.59558	FALSE	FALSE	0.00361528	-0.00392063	0.329893
chr1:3597084-3598383	0.0127979	0.6696	0.706376	TRUE	FALSE	0.0199217	-0.0258865	0.026044
chr1:3610557-3612309	0.0528624	0.7862	1.30217	FALSE	FALSE	0.019374	-0.0339115	0.0879726
chr1:3618916-3619476	0.321105	0.422	-0.314569	FALSE	FALSE	-0.00360359	0.0133169	0.386712
chr1:3621103-3621466	0.180485	0.0766	-2.48947	FALSE	FALSE	-0.00462864	0.00536726	0.244751
chr1:3623695-3625903	0.496608	0.6758	0.734537	FALSE	FALSE	0.03954	-0.0754947	0.533975
chr1:3649482-3653310	0.0866934	0.8024	1.40136	FALSE	FALSE	-0.0115736	-0.0624744	0.133621
chr1:3666093-3666871	3.01361e-76	0.6178	0.480221	TRUE	FALSE	-0.130299	-0.0584823	2.09679e-74
chr1:3668776-3669314	0.10909	0.7004	0.849203	FALSE	FALSE	0.0100815	0.0683231	0.161737
chr1:3676789-3677962	1.23227e-06	0.8234	1.53955	TRUE	FALSE	-0.0420153	-0.0140749	6.75329e-06
chr1:3678468-3678795	0.138422	0.2072	-1.34189	FALSE	FALSE	-0.00459994	0.0229832	0.19685
chr1:3695583-3695991	0.000358123	0.1782	-1.52859	TRUE	FALSE	-0.0172346	-0.00471261	0.0011507
chr1:3724348-3724781	0.0219104	0.1376	-1.83537	TRUE	FALSE	-0.0115471	-0.00302652	0.0414012
chr1:3746622-3747726	0.177785	0.838	1.64342	FALSE	FALSE	-0.00945485	-0.121125	0.241711
chr1:3771614-3776479	4.64616e-07	0.8308	1.59131	TRUE	FALSE	-0.104659	-0.193716	2.73835e-06
chr1:3793652-3793997	1	0.407	-0.376381	FALSE	FALSE	0	0.0483369	1
chr1:3795874-3797067	0.28203	0.729	0.989555	FALSE	FALSE	0.0192946	-0.0522207	0.349018
chr1:3856473-3858368	0.0149215	0.8772	1.96618	TRUE	FALSE	-0.0292942	-0.20226	0.0297561
chr1:3889963-3891505	7.95504e-12	0.7452	1.07317	TRUE	FALSE	0.0695083	0.156632	8.43025e-11
chr1:3899401-3903705	0.0936652	0	-18.4207	FALSE	FALSE	0.0313658	-0.00132948	0.142621
chr1:3910738-3911205	0.475424	0.3362	-0.680275	FALSE	FALSE	0.000631051	0.0129779	0.517878
chr1:4007509-4007866	7.62005e-52	0.5796	0.321132	TRUE	FALSE	-0.0781498	-0.0649305	3.33134e-50
chr1:4027483-4027940	6.96493e-143	0.8128	1.46831	TRUE	FALSE	-0.143389	-0.136541	1.52586e-140
chr1:4736273-4736565	1	0.3682	-0.539947	FALSE	FALSE	0	0.0297892	1
chr1:5329288-5329491	1	0.1072	-2.11967	FALSE	FALSE	0	0.017272	1
chr1:5388698-5389566	2.1408e-11	0.7738	1.22989	TRUE	FALSE	0.0593501	0.0837382	2.17708e-10
chr1:5423174-5423562	1	0.2878	-0.906093	FALSE	FALSE	0	0.0306341	1
chr1:5481897-5482268	1	0.2256	-1.23332	FALSE	FALSE	0	0.00559014	1
chr1:5509846-5510210	0.303501	0.0496	-2.95289	FALSE	FALSE	0.00241806	0.00366065	0.370031
chr1:5667034-5667533	1	0.2684	-1.00276	FALSE	FALSE	0	0.0258076	1
chr1:5975164-5975941	0.0295356	0.2646	-1.0222	FALSE	FALSE	0.0135694	0.0227824	0.0535106
chr1:5991192-5995255	0.212353	0.3952	-0.425506	FALSE	FALSE	0.0457993	-0.0622323	0.278865
chr1:6001993-6003020	0.00379248	0.5218	0.0872553	TRUE	FALSE	0.0197226	0.0289529	0.009061
chr1:6005279-6005658	0.000306278	0.2488	-1.10502	TRUE	FALSE	0.017642	0.0244726	0.00100159
chr1:6012932-6013484	0.000479753	0.4328	-0.270436	TRUE	FALSE	0.0215332	0.0386669	0.00148812
chr1:6014630-6015103	5.1106e-05	0.3916	-0.440592	TRUE	FALSE	0.0234577	0.0570921	0.000202187
chr1:6025252-6028955	0.0539546	0.6996	0.845394	FALSE	FALSE	0.0737138	0.0380059	0.0895324
chr1:6034455-6034810	0.00413643	0.0876	-2.3433	TRUE	FALSE	0.0120828	0.0233455	0.00977066
chr1:6056343-6056966	2.06358e-05	0.4422	-0.232238	TRUE	FALSE	0.0270165	0.0718878	8.8988e-05
chr1:6099342-6101592	1.26497e-06	0.537	0.148271	TRUE	FALSE	0.0464682	0.0516958	6.91279e-06
chr1:6108912-6109203	0.00873464	0.0748	-2.51519	TRUE	FALSE	0.010187	0.0163931	0.0186767
chr1:6123130-6123411	1	0.3332	-0.693747	FALSE	FALSE	0	0.0351795	1
chr1:6127509-6128450	2.91301e-10	0.8426	1.6777	TRUE	FALSE	0.078174	0.156859	2.62612e-09
chr1:6148525-6149094	0.0232887	0.3752	-0.509972	TRUE	FALSE	0.016686	0.0331591	0.0436322
chr1:6198900-6200353	0.327341	0.847	1.71126	FALSE	FALSE	0.0260964	-0.118269	0.392464
chr1:6205106-6206640	0.0255315	0.6656	0.688351	TRUE	FALSE	0.0227717	-0.00699736	0.0471876
chr1:6208676-6209826	0.0197666	0.5526	0.211181	TRUE	FALSE	0.0191328	0.000565544	0.0379046
chr1:6235218-6236628	0.0944768	0.9386	2.72698	FALSE	TRUE	-0.0136112	-0.171282	0.143657
chr1:6244924-6245683	0.00612247	0.6938	0.817945	TRUE	FALSE	0.0286161	-0.0447768	0.0137326
chr1:6246633-6247143	0.0649773	0.3144	-0.779628	FALSE	FALSE	0.0131365	0.0258091	0.104806
chr1:6259673-6262100	1.37109e-05	0.7884	1.31531	TRUE	FALSE	0.0773732	0.0536349	6.12639e-05
chr1:6343441-6343809	0.0534436	0.1448	-1.77598	FALSE	FALSE	0.00781107	0.0156167	0.088832
chr1:6347883-6349563	1.61865e-13	0.8042	1.41275	TRUE	FALSE	0.094904	0.180129	1.98896e-12
chr1:6358201-6360360	0.000364697	0.8636	1.84552	TRUE	FALSE	0.0538211	0.0637169	0.00116857
chr1:6364995-6365600	5.84216e-10	0.7376	1.03353	TRUE	FALSE	0.0511348	0.0630087	5.09154e-09
chr1:6392308-6394515	0.131314	0.7622	1.16478	FALSE	FALSE	0.00236346	-0.104871	0.18859
chr1:6401658-6402111	7.06037e-06	0.4548	-0.181295	TRUE	FALSE	0.0273017	0.0787189	3.34256e-05
chr1:6404603-6405085	0.133858	0.2978	-0.857796	FALSE	FALSE	0.00896017	0.020124	0.191583
chr1:6419382-6420945	0.0518317	0.6792	0.750098	FALSE	FALSE	0.0141819	0.0425426	0.0865213
chr1:6423375-6425493	0.020948	0.8208	1.52178	TRUE	FALSE	0.0252707	-0.0500702	0.039842
chr1:6437969-6438461	0.218859	0.5002	0.0008	FALSE	FALSE	0.0057625	-0.00813343	0.285609
chr1:6440028-6441072	0.00645651	0.8242	1.54507	TRUE	FALSE	0.0272383	0.0200886	0.0143762
chr1:6445105-6445519	0.128174	0.229	-1.21397	FALSE	FALSE	0.00593887	0.0236672	0.184897
chr1:6447005-6450046	0.00311072	0.9104	2.31853	TRUE	FALSE	0.0393059	-0.0673214	0.00761997
chr1:6454570-6455757	9.99491e-06	0.7594	1.14939	TRUE	FALSE	0.0389896	0.0705468	4.59239e-05
chr1:6459618-6461092	2.12015e-22	0.9576	3.11728	TRUE	TRUE	0.139672	0.092895	4.31588e-21
chr1:6464448-6466672	2.55721e-15	0.9656	3.33469	TRUE	TRUE	0.10789	0.0483665	3.59326e-14
chr1:6475410-6476104	0.000647648	0.755	1.12546	TRUE	FALSE	0.0290684	0.0180874	0.00193389
chr1:6485384-6486921	0.00847684	0.8314	1.59558	TRUE	FALSE	0.0252286	-0.00544076	0.0181975
chr1:6489631-6491278	0.238725	0.815	1.48283	FALSE	FALSE	0.0103218	-0.124375	0.306257
chr1:6495170-6495425	0.0537131	0.0798	-2.44507	FALSE	FALSE	0.00625274	0.00889513	0.0891995
chr1:6496991-6498004	0.000627417	0.8416	1.67018	TRUE	FALSE	0.0349929	-0.0143664	0.00188196
chr1:6545514-6545896	0.0110958	0.297	-0.861625	TRUE	FALSE	0.0111657	0.0207469	0.0230052
chr1:6553884-6555530	0.0851639	0.9556	3.0691	FALSE	TRUE	-0.0155686	-0.236395	0.131608
chr1:6578804-6582616	0.444246	0.7242	0.965392	FALSE	FALSE	0.0400395	0.0471926	0.492509
chr1:6591126-6591689	0.00840726	0.2736	-0.976434	TRUE	FALSE	0.0157268	-0.00232834	0.0180626
chr1:6599300-6604318	0.301858	0.0028	-5.87533	FALSE	FALSE	0.0542423	-0.000572085	0.368495
chr1:6612563-6615586	0.00855056	0.6012	0.410468	TRUE	FALSE	-0.0324626	-0.101415	0.0183357
chr1:6624603-6626055	0.439303	0.7306	0.997669	FALSE	FALSE	0.0152118	0.00258195	0.488545
chr1:6634608-6634999	0.490591	0.0818	-2.41814	FALSE	FALSE	4.19008e-06	0.0122083	0.529426
chr1:6646489-6646855	0.430614	0.0802	-2.43963	FALSE	FALSE	0.000959274	0.00540941	0.481589
chr1:6701226-6702414	0.46034	0.6268	0.518513	FALSE	FALSE	0.0107173	0.032721	0.505936
chr1:6720009-6720332	0.386323	0.1004	-2.19279	FALSE	FALSE	-0.00134997	0.0155518	0.444352
chr1:6727460-6727847	0.241408	0.2822	-0.933575	FALSE	FALSE	-0.00377818	0.0219076	0.30902
chr1:6741864-6744279	2.81374e-07	0.7478	1.08691	TRUE	FALSE	0.0664945	0.00110278	1.71904e-06
chr1:6745153-6745486	0.00434617	0.3396	-0.665077	TRUE	FALSE	0.0129332	0.0346621	0.0102011
chr1:6784034-6786644	0.034715	0	-18.4207	FALSE	FALSE	0.0193631	0.000199735	0.0613699
chr1:6962274-6963742	0.000126133	0.8508	1.74089	TRUE	FALSE	0.0304656	-0.136364	0.000455918
chr1:7667468-7667997	0.115287	0.4398	-0.241974	FALSE	FALSE	0.00972035	0.0549401	0.169436
chr1:7669417-7669916	0.155353	0.2428	-1.13739	FALSE	FALSE	-0.00636333	0.00769824	0.216421
chr1:7680041-7681120	0.066418	0.577	0.31047	FALSE	FALSE	0.0172504	0.0310351	0.106789
chr1:7703817-7705992	0.00358168	0.7922	1.33824	TRUE	FALSE	-0.0382646	-0.0259669	0.00861991
chr1:7770531-7772046	0.0691578	0.8618	1.83032	FALSE	FALSE	0.0463051	0.114352	0.11045
chr1:7781554-7782400	7.56938e-05	0.4758	-0.0968757	TRUE	FALSE	0.0282896	0.0676516	0.00028796
chr1:7783235-7784838	0.352609	0.7014	0.853973	FALSE	FALSE	0.0400817	-0.0508253	0.415283
chr1:7827134-7827633	0.129435	0.473	-0.108105	FALSE	FALSE	0.00804813	-0.0272087	0.186345
chr1:7902698-7903129	0.000235592	0.1882	-1.46175	TRUE	FALSE	0.022398	0.0231174	0.000793909
chr1:7929817-7930021	1	0.2094	-1.32855	FALSE	FALSE	0	0.0173455	1
chr1:7930625-7931551	1	0.6236	0.504857	FALSE	FALSE	0	0.0161866	1
chr1:7940734-7941099	0.030972	0.2388	-1.15927	FALSE	FALSE	0.00952633	0.026731	0.0557292
chr1:7941825-7943065	8.12591e-07	0.7268	0.978447	TRUE	FALSE	0.0530534	0.158617	4.59707e-06
chr1:7949005-7949519	6.26958e-06	0.5088	0.0352036	TRUE	FALSE	0.0300859	0.0332048	3.00341e-05
chr1:7953653-7954809	0.411317	0.8296	1.58279	FALSE	FALSE	0.00665067	0.0436794	0.465164
chr1:7960847-7962358	0.448664	0.7172	0.930615	FALSE	FALSE	0.0275002	-0.0402254	0.496258
chr1:7975340-7975572	0.348889	0.0298	-3.48299	FALSE	FALSE	0.00161991	0.000103723	0.411947
chr1:7982241-7982705	0.409097	0.4728	-0.108908	FALSE	FALSE	0.00195651	-0.0317199	0.463403
chr1:8005021-8005414	1	0.4084	-0.370584	FALSE	FALSE	0	0.0517227	1
chr1:8015007-8015329	0.0196363	0.0846	-2.38143	TRUE	FALSE	0.0103009	0.0138436	0.0376952
chr1:8025499-8027200	0.276204	0.722	0.954404	FALSE	FALSE	0.000373425	-0.0136391	0.343612
chr1:8097438-8097679	0.00193746	0.277	-0.959392	TRUE	FALSE	0.0129476	0.0295017	0.00504388
chr1:8104524-8105016	0.0209292	0.4826	-0.0696281	TRUE	FALSE	0.0139448	0.0787572	0.039814
chr1:8106748-8107238	5.31959e-07	0.4668	-0.132996	TRUE	FALSE	0.0338919	0.0942715	3.10329e-06
chr1:8113333-8113636	1	0.187	-1.46962	FALSE	FALSE	0	0.0119969	1
chr1:8126968-8127762	1.63364e-09	0.5366	0.146662	TRUE	FALSE	0.0559668	0.173065	1.35616e-08
chr1:8149718-8150114	1	0.3644	-0.556317	FALSE	FALSE	0	0.0386484	1
chr1:8152403-8153849	3.40964e-35	0.9656	3.33469	TRUE	TRUE	0.181044	0.139305	1.04818e-33
chr1:8169447-8170544	9.59098e-10	0.8952	2.14499	TRUE	FALSE	0.0665098	0.0784968	8.17613e-09
chr1:8182258-8183021	3.95639e-11	0.606	0.430529	TRUE	FALSE	0.0578153	0.082657	3.9127e-10
chr1:8204442-8204723	1	0.4198	-0.323594	FALSE	FALSE	0	0.0512201	1
chr1:8211485-8212222	4.01002e-06	0.4562	-0.17565	TRUE	FALSE	0.0287461	0.077248	1.99724e-05
chr1:8217081-8217767	6.81986e-07	0.5804	0.324416	TRUE	FALSE	0.0358636	0.0727531	3.90885e-06
chr1:8218666-8219141	1	0.456	-0.176456	FALSE	FALSE	0	0.0864637	1
chr1:8224632-8225451	9.52639e-10	0.5146	0.0584166	TRUE	FALSE	0.0512631	0.141445	8.12224e-09
chr1:8283300-8283562	0.165224	0.3394	-0.665969	FALSE	FALSE	-0.00400597	-0.0156242	0.227638
chr1:8314331-8314711	0.0189157	0.0848	-2.37885	TRUE	FALSE	0.0103911	-0.00673342	0.0365142
chr1:8317789-8318851	0.0616488	0.644	0.592768	FALSE	FALSE	0.0215069	-0.00188854	0.100237
chr1:8348898-8349425	0.117371	0.314	-0.781485	FALSE	FALSE	0.0100671	0.0148145	0.171981
chr1:8351269-8352139	0.0978064	0.373	-0.519368	FALSE	FALSE	0.00909349	0.0205782	0.147901
chr1:8382867-8383523	0.00675144	0.64	0.575364	TRUE	FALSE	0.0185869	0.0790012	0.0149409
chr1:8395234-8396033	6.58212e-11	0.6246	0.509119	TRUE	FALSE	-0.0601855	0.00312184	6.35897e-10
chr1:8397046-8397877	0.476712	0.4684	-0.126569	FALSE	FALSE	0.000526426	-0.00529379	0.518925
chr1:8407699-8408054	0.00240137	0.2586	-1.05326	TRUE	FALSE	0.0135272	0.0157645	0.00608389
chr1:8409104-8409582	0.340137	0.2674	-1.00785	FALSE	FALSE	-0.00231013	0.0227825	0.403961
chr1:8422475-8425052	0.0015539	0.8392	1.65229	TRUE	FALSE	-0.0441257	-0.0877063	0.00417271
chr1:8427366-8428383	4.51127e-15	0.8358	1.6273	TRUE	FALSE	-0.0882778	-0.120866	6.24961e-14
chr1:8430610-8431451	0.170113	0.5068	0.0272017	FALSE	FALSE	-0.00706701	-0.0217679	0.233202
chr1:8438851-8439320	0.00152377	0.7818	1.27619	TRUE	FALSE	-0.020029	-0.00776425	0.00409929
chr1:8457842-8458096	1.90839e-07	0.3104	-0.79825	TRUE	FALSE	-0.0221998	-0.0143995	1.19797e-06
chr1:8463176-8463402	0.148031	0.0952	-2.25173	FALSE	FALSE	0.0042523	0.00797847	0.208026
chr1:8472588-8473039	0.447497	0.6686	0.70186	FALSE	FALSE	-0.000594864	-0.0314157	0.495294
chr1:8476138-8476357	0.0119985	0.275	-0.969401	TRUE	FALSE	0.00937448	0.0242103	0.0246323
chr1:8496456-8497817	5.79345e-20	0.7214	0.951417	TRUE	FALSE	-0.0729762	-0.0448843	1.06328e-18
chr1:8509996-8510722	0.00126163	0.737	1.03043	TRUE	FALSE	0.0273008	0.0228219	0.00347237
chr1:8523630-8524045	0.037794	0.1696	-1.58846	FALSE	FALSE	0.00978282	0.0171547	0.066078
chr1:8525130-8526452	0.127174	0.8096	1.44741	FALSE	FALSE	-0.0112057	0.0815313	0.183713
chr1:8533126-8533527	6.00013e-05	0.6738	0.725423	TRUE	FALSE	-0.0212878	-0.0613686	0.000233415
chr1:8561056-8561420	0.00154792	0.2312	-1.20155	TRUE	FALSE	-0.0147827	-0.0209266	0.0041593
chr1:8604290-8604492	0.130836	0.2828	-0.930615	FALSE	FALSE	-0.00454763	-0.0211876	0.188027
chr1:8623683-8624009	6.02493e-26	0.4816	-0.0736332	TRUE	FALSE	-0.0506523	-0.0442452	1.41065e-24
chr1:8629354-8630201	5.37571e-16	0.84	1.65823	TRUE	FALSE	-0.0654545	-0.128614	7.89831e-15
chr1:8663902-8664479	0.282254	0.6202	0.490397	FALSE	FALSE	-0.00387862	0.00737961	0.349273
chr1:8671316-8671580	0.137319	0.2432	-1.13521	FALSE	FALSE	-0.00506568	0.00544762	0.195603
chr1:8700959-8701896	0.0803665	0.8144	1.47886	FALSE	FALSE	0.0234592	0.0233482	0.125375
chr1:8702848-8703830	6.81454e-07	0.8764	1.95877	TRUE	FALSE	-0.063628	-0.13358	3.90638e-06
chr1:8712635-8713157	0.000124271	0.4604	-0.158732	TRUE	FALSE	-0.0258497	0.0364897	0.000449684
chr1:8816643-8818577	0.0125433	0.8984	2.17957	TRUE	FALSE	-0.0293702	-0.161489	0.0255797
chr1:8829482-8829956	0.220959	0.6028	0.417146	FALSE	FALSE	-0.00481427	-0.0460055	0.287763
chr1:8848806-8849306	0.300588	0.4032	-0.392149	FALSE	FALSE	0.00416113	-0.0217478	0.367272
chr1:8859356-8859838	0.0153493	0.2218	-1.25521	TRUE	FALSE	0.0151184	0.022379	0.0305061
chr1:8862492-8862861	0.475019	0.0884	-2.33333	FALSE	FALSE	0.000403263	0.00526702	0.51757
chr1:8871069-8871469	0.000117962	0.4248	-0.303099	TRUE	FALSE	0.0200795	0.0426082	0.000429041
chr1:8873518-8874060	3.86762e-08	0.5782	0.315389	TRUE	FALSE	0.0431761	0.121079	2.68876e-07
chr1:8876486-8880389	0.440925	0.5364	0.145858	FALSE	FALSE	0.0606057	0.000724733	0.489786
chr1:8889943-8890289	0.000578304	0.422	-0.314569	TRUE	FALSE	0.016017	0.046525	0.00175231
chr1:8899839-8900345	2.63329e-06	0.5408	0.163564	TRUE	FALSE	0.0311313	0.0376694	1.35912e-05
chr1:8908396-8908659	1	0.359	-0.579707	FALSE	FALSE	0	0.0342957	1
chr1:8918054-8918518	0.00029916	0.6286	0.526215	TRUE	FALSE	0.0218563	-0.0240266	0.000981084
chr1:8926687-8927631	3.13032e-08	0.4822	-0.0712301	TRUE	FALSE	0.0411141	0.0552917	2.20138e-07
chr1:8946412-8947251	1	0.5694	0.279404	FALSE	FALSE	0	0.0782219	1
chr1:8962925-8963264	0.014293	0.2002	-1.38504	TRUE	FALSE	0.0105337	0.0162939	0.0286931
chr1:8969953-8971554	6.87816e-13	0.7964	1.36394	TRUE	FALSE	0.0716514	0.061724	8.05372e-12
chr1:8986772-8987192	0.00499862	0.314	-0.781485	TRUE	FALSE	0.0141828	0.0281529	0.0115318
chr1:8987857-8988452	0.46781	0.4634	-0.146662	FALSE	FALSE	0.000987081	0.0485964	0.511759
chr1:9004835-9005525	0.0320424	0.523	0.092065	FALSE	FALSE	0.01613	0.01069	0.0573683
chr1:9007742-9008074	0.100179	0.3652	-0.552865	FALSE	FALSE	0.00622404	0.0111835	0.150752
chr1:9011017-9011418	0.287514	0.4374	-0.251721	FALSE	FALSE	0.00329213	0.053896	0.354583
chr1:9067172-9067620	0.000339691	0.4522	-0.191786	TRUE	FALSE	0.0206448	0.0808837	0.00109806
chr1:9069472-9070006	3.97112e-53	0.6906	0.802926	TRUE	FALSE	-0.114353	-0.0318326	1.79056e-51
chr1:9074955-9075398	2.34083e-30	0.6004	0.407132	TRUE	FALSE	-0.0726193	-0.0206053	6.24773e-29
chr1:9083255-9083647	0.00887653	0.418	-0.330989	TRUE	FALSE	0.0125578	0.0501175	0.0189341
chr1:9101585-9101856	0.000704109	0.1522	-1.71745	TRUE	FALSE	-0.0136707	-0.0064495	0.00208201
chr1:9110718-9111186	0.495988	0.3052	-0.822657	FALSE	FALSE	0.000188934	-0.00955681	0.533532
chr1:9121968-9122478	0.441591	0.379	-0.493795	FALSE	FALSE	-0.000775419	0.0152887	0.490312
chr1:9128021-9130494	6.39046e-05	0.8286	1.57574	TRUE	FALSE	-0.0726054	-0.160453	0.00024711
chr1:9131578-9131889	0.153908	0.3592	-0.578838	FALSE	FALSE	-0.00479485	0.026673	0.214728
chr1:9142212-9142673	0.0239465	0.2256	-1.23332	TRUE	FALSE	0.0135837	0.0265484	0.0446926
chr1:9162920-9163150	0.0334167	0.3402	-0.662403	FALSE	FALSE	0.00751662	-0.0258303	0.0594159
chr1:9163729-9164400	6.59483e-05	0.4916	-0.0336032	TRUE	FALSE	0.0316915	0.132865	0.0002542
chr1:9181244-9182761	0.0226149	0.5088	0.0352036	TRUE	FALSE	-0.0162044	-0.00620069	0.0425511
chr1:9196339-9196886	0.267531	0.3982	-0.412971	FALSE	FALSE	0.00455093	0.0378649	0.334887
chr1:9233170-9235602	0.170207	0.8338	1.6128	FALSE	FALSE	0.00616945	-0.0105717	0.233309
chr1:9239620-9240170	0.021767	0.3362	-0.680275	TRUE	FALSE	0.0155411	0.034759	0.0411739
chr1:9267006-9267517	0.010279	0.3486	-0.625199	TRUE	FALSE	0.0176698	0.0382044	0.0215328
chr1:9275439-9276046	1.07129e-06	0.6682	0.700055	TRUE	FALSE	0.0377831	0.0176842	5.94141e-06
chr1:9284127-9284369	0.017366	0.2042	-1.36025	TRUE	FALSE	0.00923189	0.0109239	0.0339126
chr1:9289003-9290532	0.140251	0.4558	-0.177263	FALSE	FALSE	0.00972962	0.03647	0.198899
chr1:9292232-9294081	0.000604183	0.829	1.57856	TRUE	FALSE	-0.0501262	0.000662535	0.00182108
chr1:9295027-9295406	0.424192	0.1648	-1.62294	FALSE	FALSE	0.000921309	-0.00822677	0.476289
chr1:9400371-9400836	0.023352	0.5368	0.147467	TRUE	FALSE	0.0114981	-0.0228464	0.0437286
chr1:9413006-9413968	2.53172e-08	0.8428	1.67921	TRUE	FALSE	-0.0481305	-0.146834	1.80105e-07
chr1:9425844-9426969	2.30817e-21	0.914	2.36348	TRUE	FALSE	-0.128306	-0.263295	4.51911e-20
chr1:9428345-9429533	0.248852	0.763	1.1692	FALSE	FALSE	0.0289154	0.00252521	0.316494
chr1:9455806-9456173	0.432818	0.126	-1.9368	FALSE	FALSE	-0.000808304	0.0129768	0.483358
chr1:9491011-9491449	0.0522242	0.3734	-0.517658	FALSE	FALSE	0.0106046	-0.0140914	0.0870668
chr1:9495020-9495724	0.200513	0.5444	0.178069	FALSE	FALSE	-0.0066494	0.00403449	0.266363
chr1:9522398-9522883	0.000667863	0.4806	-0.077639	TRUE	FALSE	0.0213003	0.0688835	0.0019861
chr1:9526268-9526494	0.0928226	0.2146	-1.29742	FALSE	FALSE	0.00569673	0.0271974	0.141536
chr1:9529193-9529549	0.06484	0.2198	-1.26683	FALSE	FALSE	0.00717913	0.0323683	0.104657
chr1:9538840-9540577	0.102379	0.7568	1.13521	FALSE	FALSE	0.000264356	-0.0481441	0.153499
chr1:9559600-9560069	0.000289033	0.3698	-0.533075	TRUE	FALSE	0.0200651	0.0363107	0.000951845
chr1:9561427-9561856	3.81471e-05	0.265	-1.02014	TRUE	FALSE	0.0229684	0.0230526	0.000155351
chr1:9588201-9590003	0.403719	0.8704	1.9045	FALSE	FALSE	0.0211767	-0.132058	0.459012
chr1:9591046-9591981	0.318204	0.561	0.245221	FALSE	FALSE	-0.00314205	0.0142056	0.384042
chr1:9593254-9594186	0.00252921	0.7482	1.08904	TRUE	FALSE	0.0278374	0.0597475	0.00636699
chr1:9615536-9615992	0.068777	0.5722	0.290833	FALSE	FALSE	-0.00953738	-0.0433501	0.109958
chr1:9625934-9631270	3.32336e-05	0.7302	0.995638	TRUE	FALSE	-0.0886724	-0.118033	0.000136979
chr1:9643760-9645493	1.73435e-06	0.7454	1.07423	TRUE	FALSE	0.0511955	0.163667	9.25216e-06
chr1:9651252-9655773	3.53855e-05	0.859	1.80701	TRUE	FALSE	-0.0705999	-0.160602	0.000145016
chr1:9685875-9686129	0.0148384	0.1112	-2.07854	TRUE	FALSE	0.00968327	0.0122623	0.0296235
chr1:9686786-9690279	0.262474	0.7994	1.38255	FALSE	FALSE	0.0270279	-0.0885122	0.329967
chr1:9702217-9702616	0.076679	0.1324	-1.8799	FALSE	FALSE	0.00783469	0.00666748	0.120564
chr1:9704594-9705152	0.0154256	0.5972	0.393812	TRUE	FALSE	0.0176934	0.0497119	0.0306442
chr1:9711739-9711980	0.313125	0.1754	-1.54783	FALSE	FALSE	0.00219954	0.0180842	0.379435
chr1:9714168-9722497	0.0548497	0.8056	1.42167	FALSE	FALSE	0.0838864	-0.150893	0.0908156
chr1:9724068-9725485	0.173055	0.6836	0.770366	FALSE	FALSE	0.0127644	-4.40776e-05	0.236529
chr1:9728155-9731899	1.2202e-18	0.833	1.60704	TRUE	FALSE	0.155032	0.106555	2.10444e-17
chr1:9732527-9734052	0.276217	0.544	0.176456	FALSE	FALSE	0.00521576	-0.00810128	0.343616
chr1:9784498-9784937	0.150051	0.2642	-1.02425	FALSE	FALSE	0.00688887	-0.00840929	0.210338
chr1:9787263-9788308	4.5243e-08	0.8702	1.90273	TRUE	FALSE	-0.0554582	-0.124957	3.11188e-07
chr1:9800069-9800538	0.00944994	0.4708	-0.116933	TRUE	FALSE	0.0136268	-0.000469636	0.0200016
chr1:9822778-9826136	0.19891	0.8304	1.58846	FALSE	FALSE	0.00715919	0.0108454	0.264644
chr1:9849850-9851027	9.08555e-69	0.9422	2.79123	TRUE	TRUE	-0.168312	-0.292323	5.458e-67
chr1:9867260-9867932	0.434148	0.5228	0.0912633	FALSE	FALSE	0.00262553	-0.0159431	0.484459
chr1:9874788-9875419	0.0670788	0.4452	-0.220084	FALSE	FALSE	0.0139203	0.0567145	0.107646
chr1:9882340-9882801	1	0.2272	-1.22419	FALSE	FALSE	0	0.036496	1
chr1:9893137-9893570	7.06968e-05	0.4424	-0.231427	TRUE	FALSE	0.0226452	0.0677053	0.000270592
chr1:9900254-9901047	0.446788	0.8694	1.89566	FALSE	FALSE	0.000501032	0.112535	0.494683
chr1:9909129-9911401	0.293707	0.363	-0.562367	FALSE	FALSE	0.0257333	-0.0496477	0.360734
chr1:9942371-9943999	8.37165e-05	0.8878	2.06846	TRUE	FALSE	-0.0602566	-0.12619	0.000315124
chr1:9950186-9951392	4.3176e-10	0.8748	1.94408	TRUE	FALSE	-0.0774784	0.00462776	3.81362e-09
chr1:9990973-9991441	1.80769e-05	0.4516	-0.194208	TRUE	FALSE	0.026166	0.0801849	7.88648e-05
chr1:9996881-9998062	0.231421	0.5248	0.0992815	FALSE	FALSE	0.00782872	0.0321504	0.29872
chr1:10022744-10023017	0.00139734	0.3406	-0.660622	TRUE	FALSE	0.0137601	0.046624	0.00380027
chr1:10029075-10029447	1	0.4254	-0.300644	FALSE	FALSE	0	0.0685571	1
chr1:10032282-10033906	0.410433	0.715	0.919793	FALSE	FALSE	0.0278942	-0.049387	0.464414
chr1:10055729-10056191	1	0.4368	-0.254159	FALSE	FALSE	0	0.0725604	1
chr1:10148052-10148527	1	0.4448	-0.221704	FALSE	FALSE	0	0.0803074	1
chr1:10208495-10209049	0.00012974	0.547	0.188557	TRUE	FALSE	0.0304656	0.112887	0.000467662
chr1:10209702-10211721	0.037921	0.7458	1.07634	FALSE	FALSE	0.070555	-0.0281707	0.0662603
chr1:10307926-10308322	0.000503052	0.466	-0.13621	TRUE	FALSE	0.0186207	0.0109298	0.00154914
chr1:10377355-10377829	0.139819	0.4748	-0.100885	FALSE	FALSE	0.00728794	0.0663682	0.198454
chr1:10378378-10378859	9.93926e-06	0.4708	-0.116933	TRUE	FALSE	0.0277007	0.0779081	4.57074e-05
chr1:10388041-10388717	0.00152844	0.5104	0.041606	TRUE	FALSE	0.0234619	0.0955946	0.00411089
chr1:10398191-10400933	0.299384	0.6546	0.639321	FALSE	FALSE	0.0154453	0.00381905	0.366135
chr1:10415025-10415808	2.11895e-12	0.5228	0.0912633	TRUE	FALSE	0.0664296	0.187987	2.37493e-11
chr1:10427983-10428484	0.158837	0.4542	-0.183715	FALSE	FALSE	-0.00759941	-0.0147378	0.220436
chr1:10429752-10431393	0.0121733	0.814	1.47621	TRUE	FALSE	-0.0305184	-0.084601	0.0249338
chr1:10471757-10473043	0.192857	0.8328	1.6056	FALSE	FALSE	-0.00444923	-0.116618	0.258229
chr1:10474611-10475681	0.325614	0.7768	1.24711	FALSE	FALSE	-0.000827096	-0.0799487	0.3908
chr1:10484581-10484875	0.00683313	0.3218	-0.745512	TRUE	FALSE	0.0108189	0.0390966	0.0150973
chr1:10494563-10496457	0.0203736	0.798	1.37384	TRUE	FALSE	-0.0269889	-0.0659157	0.0389118
chr1:10507357-10507815	0.0214513	0.2996	-0.849203	TRUE	FALSE	0.0130564	0.0183457	0.0406564
chr1:10510604-10511699	2.31115e-13	0.9128	2.34831	TRUE	FALSE	0.0818999	0.094061	2.80075e-12
chr1:10525102-10525643	1.12489e-05	0.2832	-0.928643	TRUE	FALSE	0.0273396	0.0506749	5.10881e-05
chr1:10544320-10544526	1	0.1838	-1.49081	FALSE	FALSE	0	0.0145979	1
chr1:10638276-10639143	0.0254606	0.39	-0.447312	TRUE	FALSE	0.0130041	0.00749572	0.0470816
chr1:10692145-10692822	0.0769907	0.6712	0.713617	FALSE	FALSE	-0.0109397	-0.0660042	0.12096
chr1:10693425-10695649	0.000164241	0.8434	1.68375	TRUE	FALSE	-0.0741401	-0.154804	0.000576546
chr1:10755824-10756368	0.00214509	0.7384	1.03767	TRUE	FALSE	0.0217989	-0.0702982	0.00551811
chr1:10866372-10867635	0.0117219	0.835	1.62149	TRUE	FALSE	0.0246582	0.0358036	0.0241373
chr1:10903669-10905303	1.57547e-08	0.723	0.959392	TRUE	FALSE	0.0532821	0.0617184	1.14993e-07
chr1:10909882-10910345	0.00372007	0.6382	0.56756	TRUE	FALSE	0.0175846	-0.0392252	0.00891219
chr1:10917851-10918470	3.09033e-05	0.4722	-0.111315	TRUE	FALSE	0.0280855	0.0450916	0.000128262
chr1:10932155-10932456	0.00156488	0.4696	-0.12175	TRUE	FALSE	0.0134893	-0.0359553	0.00419627
chr1:10937401-10937735	0.00180555	0.2236	-1.24481	TRUE	FALSE	0.0131282	0.0191403	0.00475064
chr1:10939941-10940647	6.9721e-05	0.637	0.562367	TRUE	FALSE	0.0247072	-0.0475474	0.000267308
chr1:10941919-10942376	0.0690627	0.376	-0.506561	FALSE	FALSE	0.0104476	-0.00108206	0.110325
chr1:10960913-10961435	0.00121783	0.3834	-0.475142	TRUE	FALSE	0.0241841	0.0381421	0.00336471
chr1:10964955-10966150	4.15469e-10	0.8112	1.45783	TRUE	FALSE	0.0684056	0.107568	3.67689e-09
chr1:11011694-11013516	0.407751	0.754	1.12006	FALSE	FALSE	0.0357214	-0.0615183	0.462339
chr1:11037564-11038053	0.198778	0.3544	-0.599754	FALSE	FALSE	0.00692176	-0.00618254	0.264522
chr1:11051988-11052163	0.0452378	0.2538	-1.07845	FALSE	FALSE	0.00670413	0.0163675	0.0771264
chr1:11059091-11061427	0.218404	0.8366	1.63314	FALSE	FALSE	0.0105231	-0.155838	0.285166
chr1:11099194-11100353	0.182867	0.7132	0.910977	FALSE	FALSE	0.0238473	0.00213155	0.247388
chr1:11241678-11242084	0.397205	0.6264	0.516803	FALSE	FALSE	0.00148659	-0.0559438	0.453592
chr1:11261983-11263108	0.144563	0.6378	0.565828	FALSE	FALSE	0.041463	-0.00242352	0.203974
chr1:11272415-11274153	0.33084	0.5946	0.383015	FALSE	FALSE	0.0287516	0.0408417	0.395583
chr1:11280851-11281467	0.0257982	0.7598	1.15158	TRUE	FALSE	-0.0153919	-0.042476	0.0476133
chr1:11335362-11335910	2.61094e-05	0.5888	0.359007	TRUE	FALSE	-0.024115	-0.0299071	0.000110055
chr1:11337510-11337896	0.181885	0.196	-1.41148	FALSE	FALSE	0.00480323	-0.00310754	0.246314
chr1:11478595-11479521	5.4913e-09	0.7808	1.27033	TRUE	FALSE	-0.0598962	-0.0831703	4.27099e-08
chr1:11480065-11480419	0.157195	0.3296	-0.709995	FALSE	FALSE	0.00468933	-0.0220236	0.218513
chr1:11642370-11642827	0.0944253	0.3322	-0.698252	FALSE	FALSE	-0.00868692	-0.00537936	0.143593
chr1:11645656-11646307	0.0705708	0.1402	-1.81363	FALSE	FALSE	-0.0100554	0.0015698	0.112399
chr1:11648709-11651170	0.252999	0.8234	1.53955	FALSE	FALSE	-0.00430575	-0.0327497	0.320571
chr1:11653218-11655455	0.0371803	0.85	1.7346	FALSE	FALSE	-0.0222287	-0.178795	0.0651355
chr1:11663738-11665344	0.196255	0.8696	1.89743	FALSE	FALSE	-0.00360385	-0.116044	0.261886
chr1:11680260-11681992	0.0819224	0.9138	2.36094	FALSE	FALSE	-0.014881	-0.184834	0.127381
chr1:11690996-11693670	0.00233225	0.738	1.0356	TRUE	FALSE	0.0373012	0.0924261	0.00592891
chr1:11711160-11711459	0.228509	0.0212	-3.83233	FALSE	FALSE	0.00333518	0.000513174	0.295707
chr1:11718997-11720213	0.337279	0.7602	1.15378	FALSE	FALSE	0.00615116	0.0164992	0.401408
chr1:11725533-11725990	0.0327517	0.4572	-0.17162	FALSE	FALSE	0.0115217	0.0578832	0.0584372
chr1:11729714-11730850	1.69997e-05	0.8356	1.62585	TRUE	FALSE	0.0462539	0.14232	7.45295e-05
chr1:11731534-11732255	0.0233155	0.6302	0.533075	TRUE	FALSE	0.0167763	-0.0301827	0.043674
chr1:11735472-11737610	0.00140297	0.7856	1.2986	TRUE	FALSE	0.0678924	0.13218	0.00381312
chr1:11738720-11739196	0.000141753	0.3424	-0.652617	TRUE	FALSE	0.0208397	0.023526	0.000505555
chr1:11740557-11741280	0.000351691	0.3584	-0.582315	TRUE	FALSE	0.0253864	0.0435861	0.0011325
chr1:11748874-11749616	0.00182765	0.5008	0.0032	TRUE	FALSE	0.0255475	0.0643829	0.00480127
chr1:11761953-11762354	0.022223	0.076	-2.49798	TRUE	FALSE	0.011099	-0.00514598	0.0419101
chr1:11784721-11785572	0.337255	0.4682	-0.127372	FALSE	FALSE	0.00429864	0.00797729	0.401396
chr1:11790448-11792354	5.49863e-11	0.7628	1.16809	TRUE	FALSE	0.0766444	0.193274	5.34993e-10
chr1:11802584-11804053	0.337134	0.6436	0.591024	FALSE	FALSE	-0.00129702	0.0381869	0.401309
chr1:11804591-11806957	0.00271286	0.8572	1.79223	TRUE	FALSE	-0.0511634	-0.155107	0.00676831
chr1:11814809-11815516	4.31716e-20	0.7326	1.00785	TRUE	FALSE	-0.067773	0.0059421	7.98051e-19
chr1:11838425-11839079	0.119627	0.3948	-0.42718	FALSE	FALSE	0.00992452	0.0382487	0.174657
chr1:11842741-11843050	0.0108567	0.4192	-0.326058	TRUE	FALSE	0.0104958	0.0414564	0.0225706
chr1:11851257-11851602	0.000413457	0.3972	-0.417146	TRUE	FALSE	0.0168295	0.0367883	0.00130431
chr1:11859242-11859633	0.302076	0.4286	-0.287565	FALSE	FALSE	-0.00259023	-0.0381519	0.368722
chr1:11893894-11894337	0.363671	0.1426	-1.79386	FALSE	FALSE	-0.00209161	0.0119662	0.424889
chr1:11905509-11906042	3.53601e-06	0.5844	0.340862	TRUE	FALSE	0.0338632	0.0547665	1.78289e-05
chr1:11907316-11910396	0.00389946	0.4022	-0.396307	TRUE	FALSE	-0.0497124	-0.0617474	0.0092849
chr1:11925790-11927085	0.100222	0.7356	1.02322	FALSE	FALSE	-0.0114209	-0.0279862	0.150803
chr1:11934086-11935268	0.0330847	0.7218	0.953408	FALSE	FALSE	-0.0201802	-0.0233494	0.0589368
chr1:11960667-11961524	6.62391e-08	0.5256	0.10249	TRUE	FALSE	0.0418219	0.0988488	4.45718e-07
chr1:11978394-11978620	0.0506326	0.1912	-1.44223	FALSE	FALSE	0.00701292	0.0250259	0.0848537
chr1:11979567-11981017	0.379142	0.7184	0.936539	FALSE	FALSE	0.0396599	-0.0548057	0.438127
chr1:11982017-11982350	0.461299	0.0766	-2.48947	FALSE	FALSE	0.000469924	0.0171501	0.506634
chr1:11985795-11986310	1.16666e-06	0.444	-0.224944	TRUE	FALSE	0.0319058	0.0946516	6.42739e-06
chr1:12018819-12020659	0.477861	0.722	0.954404	FALSE	FALSE	0.0215572	0.0128519	0.519783
chr1:12040352-12040992	6.07213e-149	0.8744	1.94044	TRUE	FALSE	-0.148744	-0.175297	1.46058e-146
chr1:12047194-12047950	0.000603445	0.7134	0.911955	TRUE	FALSE	-0.0235928	-0.070633	0.00181904
chr1:12052078-12052363	0.243339	0.1016	-2.17957	FALSE	FALSE	0.00284583	0.0142864	0.311005
chr1:12063088-12063908	2.75389e-05	0.5852	0.344157	TRUE	FALSE	-0.0271895	-0.0342689	0.00011547
chr1:12079562-12079792	0.000654819	0.5402	0.161148	TRUE	FALSE	-0.013761	-0.0571929	0.00195313
chr1:12087656-12089103	0.37191	0.7854	1.29742	FALSE	FALSE	0.00440238	0.0151036	0.431964
chr1:12118563-12119007	0.23425	0.1858	-1.47754	FALSE	FALSE	0.0054537	0.00266762	0.30154
chr1:12121352-12121554	0.0272431	0.2028	-1.36889	TRUE	FALSE	0.00805828	0.0246308	0.0499375
chr1:12124742-12126324	0.144721	0.546	0.184522	FALSE	FALSE	0.0130167	0.0226001	0.204162
chr1:12132147-12133614	2.24728e-05	0.7708	1.21283	TRUE	FALSE	0.0537224	0.122417	9.62196e-05
chr1:12140819-12141554	0.0277577	0.5372	0.149075	FALSE	FALSE	0.0148569	0.0050246	0.0507576
chr1:12142220-12144298	4.19551e-05	0.8462	1.7051	TRUE	FALSE	0.0612525	0.102858	0.000169373
chr1:12148150-12148693	0.020503	0.103	-2.16433	TRUE	FALSE	0.0118592	0.0153251	0.0391195
chr1:12149202-12149548	1.62685e-27	0.1502	-1.73303	TRUE	FALSE	-0.053969	-0.0027428	3.99806e-26
chr1:12150223-12151308	1.51195e-06	0.7442	1.06791	TRUE	FALSE	0.0594149	0.126225	8.14462e-06
chr1:12151925-12153866	8.5447e-07	0.9272	2.54445	TRUE	FALSE	-0.0740876	-0.0156172	4.81411e-06
chr1:12157342-12159013	0.0244594	0.7396	1.04389	TRUE	FALSE	0.0247907	0.0882255	0.0455073
chr1:12159770-12160182	0.426737	0.2534	-1.08056	FALSE	FALSE	-0.000889312	0.0195533	0.478371
chr1:12161157-12162624	0.00016339	0.8672	1.87643	TRUE	FALSE	0.0562349	0.14732	0.00057373
chr1:12165453-12165887	0.0764797	0.0886	-2.33085	FALSE	FALSE	0.00752589	0.0111956	0.120321
chr1:12166505-12170785	0.117291	0.8368	1.63461	FALSE	FALSE	0.0416199	0.1151	0.171885
chr1:12171422-12174294	5.57113e-09	0.8782	1.97549	TRUE	FALSE	0.131301	0.180515	4.32851e-08
chr1:12174907-12175569	0.000371055	0.4266	-0.295737	TRUE	FALSE	0.0222554	0.0441797	0.00118623
chr1:12177222-12181439	1.53327e-31	0.9224	2.47541	TRUE	FALSE	0.240182	0.283156	4.25617e-30
chr1:12183914-12186370	2.13316e-11	0.7956	1.35902	TRUE	FALSE	0.0929601	0.217708	2.16969e-10
chr1:12196553-12197181	1.59719e-06	0.4888	-0.0448075	TRUE	FALSE	0.0388521	0.140047	8.58047e-06
chr1:12201590-12202196	0.0717145	0.6188	0.484458	FALSE	FALSE	0.00986802	-0.0141023	0.113944
chr1:12203192-12203452	0.376274	0.0746	-2.51809	FALSE	FALSE	0.00138704	0.00333162	0.435535
chr1:12204068-12204569	0.302486	0.3026	-0.834947	FALSE	FALSE	-0.0032129	0.0160014	0.369102
chr1:12208430-12211142	1.20397e-06	0.8782	1.97549	TRUE	FALSE	-0.0679622	-0.171542	6.6125e-06
chr1:12229529-12231308	0.320598	0.843	1.68072	FALSE	FALSE	0.000259531	-0.10867	0.38626
chr1:12344507-12345940	0.0541757	0.5646	0.259852	FALSE	FALSE	0.0154027	0.0263216	0.0898513
chr1:12376741-12377224	1	0.4584	-0.166786	FALSE	FALSE	0	0.099787	1
chr1:12386194-12386483	0.0698965	0.218	-1.27736	FALSE	FALSE	0.0065995	0.026438	0.111473
chr1:12434162-12434649	0.000199466	0.3794	-0.492096	TRUE	FALSE	0.0220892	0.035825	0.000685339
chr1:12435601-12436115	0.00457579	0.4476	-0.210372	TRUE	FALSE	0.0164633	-0.000929125	0.0106762
chr1:12438408-12438950	6.40795e-07	0.4714	-0.114525	TRUE	FALSE	0.0334405	0.0543009	3.68927e-06
chr1:12449240-12450693	2.41366e-14	0.8314	1.59558	TRUE	FALSE	0.085074	0.131216	3.16868e-13
chr1:12453343-12453734	0.000344738	0.386	-0.464158	TRUE	FALSE	0.0172809	0.00208108	0.00111266
chr1:12472753-12473658	0.205025	0.814	1.47621	FALSE	FALSE	-0.00760956	0.00809659	0.271122
chr1:12475863-12476152	0.00179321	0.192	-1.43707	TRUE	FALSE	0.0131282	0.0196431	0.00472387
chr1:12478204-12479093	0.0644716	0.6884	0.79265	FALSE	FALSE	-0.0118045	0.00400185	0.10416
chr1:12480900-12481362	0.282623	0.285	-0.919793	FALSE	FALSE	0.00385741	0.0212901	0.34962
chr1:12510314-12511337	1.95158e-18	0.7632	1.1703	TRUE	FALSE	0.106341	0.138043	3.33654e-17
chr1:12594975-12596968	1.32055e-08	0.8468	1.70972	TRUE	FALSE	0.0775843	0.0906535	9.75341e-08
chr1:12601222-12602409	2.91261e-08	0.5716	0.288382	TRUE	FALSE	0.048564	0.105991	2.05539e-07
chr1:12604187-12604835	3.41974e-14	0.9352	2.66945	TRUE	TRUE	0.0750583	0.155745	4.44099e-13
chr1:12615596-12620869	2.37501e-21	0.915	2.37627	TRUE	FALSE	0.184828	0.276279	4.64688e-20
chr1:12631173-12631528	1	0.4146	-0.344981	FALSE	FALSE	0	0.0389001	1
chr1:12659016-12659369	0.0139871	0.1424	-1.7955	TRUE	FALSE	0.0112939	0.0202289	0.0281558
chr1:13623307-13623603	1	0.4046	-0.386335	FALSE	FALSE	0	0.0486135	1
chr1:13642620-13643047	2.26763e-45	0.7294	0.991581	TRUE	FALSE	-0.0752989	-0.0936446	8.79185e-44
chr1:13665640-13666139	3.36735e-15	0.6782	0.745512	TRUE	FALSE	-0.0556944	-0.066551	4.69914e-14
chr1:13667755-13668176	1.65503e-240	0.5912	0.368928	TRUE	FALSE	-0.17953	-0.0711073	1.84026e-237
chr1:13699528-13701722	1.71132e-16	0.8882	2.07249	TRUE	FALSE	-0.165282	-0.15445	2.59792e-15
chr1:13702627-13703336	4.71269e-61	0.909	2.30149	TRUE	FALSE	-0.164212	-0.205317	2.46213e-59
chr1:13713567-13713851	1.22692e-124	0.3998	-0.406299	TRUE	FALSE	-0.100843	-0.0403828	1.95418e-122
chr1:13723698-13724256	3.3163e-07	0.4744	-0.10249	TRUE	FALSE	0.0388808	0.109065	2.00468e-06
chr1:13725772-13726268	0.00118953	0.404	-0.388826	TRUE	FALSE	-0.0202998	-0.000204474	0.00329547
chr1:13730256-13731612	4.62026e-18	0.8472	1.71281	TRUE	FALSE	-0.150679	-0.191467	7.70679e-17
chr1:13732952-13733494	0.360766	0.5468	0.18775	FALSE	FALSE	-0.00241983	0.0254928	0.422299
chr1:13748601-13750227	0.295972	0.814	1.47621	FALSE	FALSE	0.0200064	-0.0685298	0.362783
chr1:13753808-13754224	0.328913	0.2122	-1.31171	FALSE	FALSE	-0.0021245	-0.0144187	0.393882
chr1:13813640-13813972	0.304785	0.0648	-2.66945	FALSE	FALSE	0.00228981	0.000736024	0.371268
chr1:14923863-14924582	0.229023	0.415	-0.343333	FALSE	FALSE	-0.00497121	0.0358338	0.296249
chr1:15065733-15066450	0.000124822	0.1818	-1.5042	TRUE	FALSE	0.0211105	0.0476477	0.000451564
chr1:15128514-15128889	0.00403825	0.3536	-0.603252	TRUE	FALSE	0.0139643	0.0246716	0.00956944
chr1:15137918-15138120	0.00528899	0.179	-1.52314	TRUE	FALSE	0.0104198	0.0267126	0.0121101
chr1:15142932-15143137	0.00593251	0.373	-0.519368	TRUE	FALSE	0.01118	0.0342793	0.013366
chr1:15146957-15147306	1	0.4176	-0.332633	FALSE	FALSE	0	0.0411406	1
chr1:15152536-15153030	0.000991881	0.3874	-0.458254	TRUE	FALSE	0.0157842	0.0364903	0.00281297
chr1:15153567-15154448	4.72706e-06	0.4658	-0.137014	TRUE	FALSE	0.0308081	0.0706926	2.3203e-05
chr1:15231570-15232136	5.95922e-09	0.602	0.413805	TRUE	FALSE	0.0452668	0.0965063	4.61241e-08
chr1:15245916-15246394	9.12721e-07	0.462	-0.152294	TRUE	FALSE	0.0325377	0.0894276	5.11686e-06
chr1:15246980-15247614	8.10795e-06	0.5956	0.387165	TRUE	FALSE	0.032547	0.0772672	3.79135e-05
chr1:15249027-15249444	1	0.236	-1.17474	FALSE	FALSE	0	0.0342867	1
chr1:15258213-15259138	1.91471e-06	0.4748	-0.100885	TRUE	FALSE	0.0306419	0.0810938	1.01409e-05
chr1:15261051-15261906	6.9252e-11	0.5284	0.113722	TRUE	FALSE	0.0591552	0.167112	6.67947e-10
chr1:15272521-15272868	0.0157626	0.4138	-0.348278	TRUE	FALSE	0.0102629	0.0368165	0.0312285
chr1:15323501-15323945	0.0166717	0.3202	-0.752853	TRUE	FALSE	0.0135601	-0.00233091	0.0327663
chr1:15340420-15340723	0.0483605	0.3048	-0.824544	FALSE	FALSE	0.00817218	0.0102553	0.0816028
chr1:15345795-15346385	2.53552e-10	0.727	0.979455	TRUE	FALSE	0.0583283	0.153182	2.30307e-09
chr1:15352483-15352884	8.91262e-05	0.2916	-0.887626	TRUE	FALSE	0.0208017	0.0422795	0.000333167
chr1:15384257-15384811	0.0703793	0.6022	0.41464	FALSE	FALSE	0.0102671	0.044967	0.11214
chr1:15407623-15407982	0.000805545	0.17	-1.58563	TRUE	FALSE	0.0163258	0.0358479	0.00234594
chr1:15408866-15412597	0.118844	0.7924	1.33945	FALSE	FALSE	0.00560836	-0.0479318	0.173725
chr1:15415837-15418002	5.30633e-06	0.8778	1.97176	TRUE	FALSE	0.0640705	0.180075	2.57822e-05
chr1:15421557-15421928	0.00314431	0.2306	-1.20493	TRUE	FALSE	0.012805	0.0208669	0.00769106
chr1:15429641-15430127	0.00012543	0.4542	-0.183715	TRUE	FALSE	0.0222318	0.0633655	0.000453515
chr1:15430907-15431609	0.11969	0.5226	0.0904616	FALSE	FALSE	0.0109412	0.00875479	0.174718
chr1:15434675-15435162	4.94688e-06	0.4784	-0.0864538	TRUE	FALSE	0.0295063	0.0874766	2.41746e-05
chr1:15523548-15527485	0.0236006	0	-18.4207	TRUE	FALSE	-0.00949294	0.000375628	0.0441351
chr1:15571877-15572130	2.50397e-94	0.4864	-0.0544134	TRUE	FALSE	-0.0827396	-0.0521274	2.3648e-92
chr1:15578795-15579930	0.0228484	0.8724	1.92235	TRUE	FALSE	-0.0195886	-0.00399631	0.0429221
chr1:15584403-15585440	0.000229705	0.8182	1.5042	TRUE	FALSE	-0.0413041	-0.0303424	0.000776518
chr1:15595083-15595450	0.280622	0.1076	-2.11549	FALSE	FALSE	0.00299768	0.010507	0.347633
chr1:15603003-15604246	0.463577	0.8148	1.48151	FALSE	FALSE	0.0128933	-0.0836045	0.508431
chr1:15616583-15619034	0.0519866	0.8472	1.71281	FALSE	FALSE	-0.0119619	-0.117648	0.0867479
chr1:15681921-15685407	6.78325e-07	0.8168	1.49482	TRUE	FALSE	-0.0874276	-0.060639	3.89089e-06
chr1:15696754-15697735	6.5884e-23	0.883	2.02115	TRUE	FALSE	-0.113851	-0.176512	1.36714e-21
chr1:15741298-15741785	8.07165e-06	0.5836	0.337569	TRUE	FALSE	-0.0288668	-0.0413217	3.77642e-05
chr1:15758551-15759417	0.00313384	0.6922	0.810425	TRUE	FALSE	-0.0192688	-0.0727183	0.00766831
chr1:15792000-15792414	0.497132	0.1746	-1.55337	FALSE	FALSE	0.000156049	0.000386059	0.534294
chr1:15815475-15815909	0.315055	0.115	-2.04066	FALSE	FALSE	0.00321112	0.00222235	0.381147
chr1:15825738-15826065	0.0903404	0.3284	-0.715431	FALSE	FALSE	0.00658515	0.0324193	0.138385
chr1:15829664-15830253	0.394366	0.7956	1.35902	FALSE	FALSE	-0.00129854	0.0529893	0.451119
chr1:15833092-15837840	0.00920047	0	-18.4207	TRUE	FALSE	-0.0223416	-4.83394e-05	0.0195381
chr1:15846820-15850345	0.00428095	0.4824	-0.0704291	TRUE	FALSE	-0.0331908	-0.0756516	0.0100672
chr1:15885831-15886892	0.499406	0.8858	2.04854	FALSE	FALSE	0.00131861	0.0841743	0.536064
chr1:15941313-15941611	0.164793	0.0244	-3.68847	FALSE	FALSE	0.00419998	-0.00420425	0.227144
chr1:15949149-15951693	0.270906	0.8804	1.99622	FALSE	FALSE	-0.00680989	0.0811392	0.338271
chr1:15952743-15953118	0.000265576	0.3992	-0.4088	TRUE	FALSE	0.0180031	0.0501453	0.000882587
chr1:15963972-15964373	1.24618e-18	0.4586	-0.16598	TRUE	FALSE	-0.0459959	-0.0393117	2.14736e-17
chr1:15965355-15966691	3.37733e-37	0.7026	0.85971	TRUE	FALSE	-0.118402	-0.0592744	1.09179e-35
chr1:15975271-15976472	0.134471	0.8172	1.49749	FALSE	FALSE	-0.00974269	-0.0949892	0.192317
chr1:15994524-15994901	0.262212	0.141	-1.80701	FALSE	FALSE	0.00326852	0.0176837	0.329713
chr1:16008972-16009419	0.170097	0.1484	-1.74721	FALSE	FALSE	-0.00566473	0.0145457	0.233186
chr1:16012663-16013676	0.00311374	0.612	0.455727	TRUE	FALSE	-0.0256321	-0.0234248	0.00762676
chr1:16026653-16027173	9.62378e-06	0.5308	0.123356	TRUE	FALSE	-0.0263484	-0.0335981	4.43778e-05
chr1:16032792-16033237	0.404834	0.296	-0.866419	FALSE	FALSE	-0.00126477	0.0181889	0.460031
chr1:16048429-16049023	0.0430112	0.6264	0.516803	FALSE	FALSE	-0.0111244	-0.0526673	0.0738021
chr1:16055651-16056561	0.0383094	0.7386	1.0387	FALSE	FALSE	-0.0157489	-0.0599419	0.0668398
chr1:16073068-16074017	0.000933841	0.692	0.809486	TRUE	FALSE	-0.028521	-0.0289105	0.00267045
chr1:16078831-16079527	0.0227111	0.543	0.172426	TRUE	FALSE	-0.0170979	0.0324927	0.0427048
chr1:16082313-16082709	0.205936	0.2298	-1.20944	FALSE	FALSE	0.00435184	-0.00797198	0.272088
chr1:16122867-16123287	0.000464865	0.2288	-1.2151	TRUE	FALSE	0.0177703	0.0315904	0.00144727
chr1:16154512-16156347	0.00529258	0.702	0.85684	TRUE	FALSE	0.033804	0.0812473	0.0121169
chr1:16157956-16158499	0.000136364	0.6666	0.692847	TRUE	FALSE	0.0257239	0.0120534	0.000488403
chr1:16161742-16162830	1.06152e-06	0.8754	1.94957	TRUE	FALSE	0.0504117	0.0406701	5.89e-06
chr1:16167354-16168413	1.61233e-09	0.7648	1.17918	TRUE	FALSE	-0.0702173	-0.108631	1.33998e-08
chr1:16173032-16173808	4.06995e-08	0.5082	0.0328029	TRUE	FALSE	0.0442974	0.117541	2.81945e-07
chr1:16187679-16188166	0.491582	0.269	-0.999702	FALSE	FALSE	0.000701902	0.0203754	0.530235
chr1:16204968-16208881	0.14668	0.626	0.515095	FALSE	FALSE	0.0753708	-0.0896215	0.206448
chr1:16215932-16218508	0.211369	0.8948	2.14074	FALSE	FALSE	-0.00273155	-0.118716	0.277846
chr1:16236076-16238192	0.00026322	0.9392	2.73744	TRUE	TRUE	-0.0564186	-0.24512	0.00087634
chr1:16244138-16244812	0.00959837	0.407	-0.376381	TRUE	FALSE	0.0196795	0.0286469	0.0202786
chr1:16293516-16293928	0.0022763	0.4528	-0.189364	TRUE	FALSE	0.0163494	0.0622361	0.00581
chr1:16350900-16353536	0.112254	0.7676	1.19481	FALSE	FALSE	-0.00306485	-0.0443538	0.165653
chr1:16363312-16363799	0.0141279	0.307	-0.814182	TRUE	FALSE	0.0171661	0.0381143	0.028412
chr1:16366719-16368510	0.377448	0.801	1.39256	FALSE	FALSE	0.0542357	-0.132317	0.436589
chr1:16371771-16372181	0.00977672	0.4798	-0.080844	TRUE	FALSE	0.0141161	0.052699	0.0206066
chr1:16387015-16387670	0.077592	0.377	-0.502301	FALSE	FALSE	-0.00969432	-0.00880391	0.121733
chr1:16420525-16421586	2.18344e-08	0.8098	1.44871	TRUE	FALSE	-0.0586846	-0.035798	1.56729e-07
chr1:16440189-16441691	0.386746	0.8052	1.41912	FALSE	FALSE	0.00271644	-0.0394386	0.444695
chr1:16498494-16500025	3.89698e-05	0.8082	1.43836	TRUE	FALSE	-0.0609645	-0.101539	0.000158395
chr1:16513561-16514851	0.395017	0.7678	1.19593	FALSE	FALSE	0.0122816	-0.0572741	0.451707
chr1:16540534-16540751	3.73633e-21	0.1956	-1.41402	TRUE	FALSE	-0.0413867	-0.00284603	7.255e-20
chr1:16612119-16614712	0.000357554	0.8468	1.70972	TRUE	FALSE	-0.0610389	-0.106436	0.00114937
chr1:16616846-16617455	0.409914	0.0746	-2.51809	FALSE	FALSE	-0.000922198	0.0111978	0.464049
chr1:16619917-16622772	0.259442	0.5568	0.228185	FALSE	FALSE	-0.00504384	-0.00703569	0.326935
chr1:16623935-16626752	0.0473534	0.6684	0.700957	FALSE	FALSE	0.0193791	-0.0397228	0.0801952
chr1:16628422-16632236	0.468584	0.4918	-0.0328029	FALSE	FALSE	0.000639431	0.0167571	0.512421
chr1:16642734-16645840	0.0162907	0.768	1.19705	TRUE	FALSE	-0.0169812	-0.102929	0.0321273
chr1:16647783-16647996	0.343765	0.1666	-1.60992	FALSE	FALSE	-0.00174904	0.0191083	0.407305
chr1:16676866-16677099	0.00793505	0.125	-1.94591	TRUE	FALSE	0.0104578	0.0121598	0.0171695
chr1:16677990-16678510	0.0687919	0.325	-0.730887	FALSE	FALSE	0.0108467	0.0114495	0.109975
chr1:16727315-16727978	0.0915155	0.215	-1.29505	FALSE	FALSE	0.00689395	0.0209244	0.139875
chr1:16872679-16873721	0.190335	0.5684	0.275326	FALSE	FALSE	-0.00718599	0.0136577	0.255518
chr1:16888820-16889912	0.0933709	0.6794	0.751016	FALSE	FALSE	-0.0139113	0.0871362	0.142236
chr1:16895243-16897138	0.121287	0.6564	0.647292	FALSE	FALSE	0.0371162	0.0309795	0.176551
chr1:16903708-16905834	0.00962732	0.8872	2.06245	TRUE	FALSE	-0.0415441	-0.131578	0.0203339
chr1:16913020-16914930	0.027377	0.7688	1.20155	FALSE	FALSE	-0.0267327	-0.116379	0.0501439
chr1:16921664-16922140	0.0782323	0.384	-0.472604	FALSE	FALSE	0.00854255	-0.00148398	0.122551
chr1:16951570-16952130	0.176743	0.3118	-0.791718	FALSE	FALSE	-0.00802718	0.00629839	0.240534
chr1:16960555-16961334	0.0539123	0.5602	0.241974	FALSE	FALSE	-0.0144993	0.014326	0.0894698
chr1:16980451-16980915	0.495861	0.3506	-0.616403	FALSE	FALSE	4.21547e-05	-0.0302013	0.533484
chr1:17009714-17012425	0.0351283	0.852	1.75037	FALSE	FALSE	-0.0254138	-0.15862	0.062002
chr1:17013905-17014240	0.00269294	0.4464	-0.215227	TRUE	FALSE	0.0141971	-0.0148408	0.00672202
chr1:17045135-17045555	0.00044933	0.493	-0.0280018	TRUE	FALSE	0.0199226	0.0326362	0.00140403
chr1:17053215-17054857	0.420567	0.8078	1.43578	FALSE	FALSE	0.0301766	-0.0706319	0.473192
chr1:17059591-17060774	0.353614	0.6896	0.79825	FALSE	FALSE	0.00370466	0.0701751	0.416151
chr1:17066525-17067393	1	0.5048	0.0192006	FALSE	FALSE	0	0.134098	1
chr1:17098473-17098767	0.00192388	0.3628	-0.563232	TRUE	FALSE	0.0129476	0.0396077	0.00501717
chr1:17118717-17120190	0.396792	0.9348	2.66287	FALSE	TRUE	-0.0011383	0.0188227	0.453206
chr1:17125716-17126185	0.341681	0.5836	0.337569	FALSE	FALSE	0.00318243	0.0372503	0.405386
chr1:17128353-17128811	0.209534	0.466	-0.13621	FALSE	FALSE	0.00552037	0.0730082	0.275938
chr1:17141369-17142224	0.000156565	0.7626	1.16699	TRUE	FALSE	0.0305035	0.082461	0.000552266
chr1:17207001-17208408	0.0262465	0.5534	0.214418	TRUE	FALSE	0.0187953	0.133487	0.0483211
chr1:17212656-17213248	2.48971e-05	0.4524	-0.190978	TRUE	FALSE	0.0286271	0.0478683	0.000105587
chr1:17237000-17237453	0.0822391	0.3632	-0.561502	FALSE	FALSE	0.00888932	0.0127304	0.127809
chr1:17276649-17276958	1	0.4024	-0.395475	FALSE	FALSE	0	0.041925	1
chr1:17281770-17282401	1	0.4658	-0.137014	FALSE	FALSE	0	0.134041	1
chr1:17287425-17287756	1	0.3608	-0.571894	FALSE	FALSE	0	0.044712	1
chr1:17304260-17304628	0.000494762	0.4184	-0.329345	TRUE	FALSE	0.0163781	0.0542438	0.001528
chr1:17307921-17308928	1	0.4722	-0.111315	FALSE	FALSE	0	0.162658	1
chr1:17355936-17356264	0.0131493	0.432	-0.273696	TRUE	FALSE	0.0107143	-0.0166089	0.0266742
chr1:17365215-17365690	1.16432e-05	0.45	-0.200671	TRUE	FALSE	0.0272494	0.0939836	5.26757e-05
chr1:17393216-17393623	0.000167437	0.4274	-0.292467	TRUE	FALSE	0.0203883	0.0585436	0.000586961
chr1:17398287-17398723	4.40295e-05	0.4422	-0.232238	TRUE	FALSE	0.0226073	0.0676011	0.00017673
chr1:17406091-17406570	0.0820227	0.2642	-1.02425	FALSE	FALSE	0.00888932	0.0150443	0.127511
chr1:17419773-17420263	0.0481694	0.3222	-0.74368	FALSE	FALSE	0.0128185	0.000132136	0.0813208
chr1:17431390-17432569	0.0683377	0.8614	1.82697	FALSE	FALSE	0.0188703	0.12676	0.109386
chr1:17437288-17440276	0.00299435	0.787	1.30694	TRUE	FALSE	-0.0448144	-0.108112	0.00736951
chr1:17465322-17465582	0.0057565	0.3732	-0.518513	TRUE	FALSE	0.0112703	0.0341414	0.0130242
chr1:17494278-17494560	0.458654	0.1276	-1.92235	FALSE	FALSE	0.000484272	0.00599242	0.504543
chr1:17502340-17502661	0.251957	0.3406	-0.660622	FALSE	FALSE	0.00310231	0.0286233	0.3196
chr1:17536215-17536859	2.55923e-52	0.6798	0.752853	TRUE	FALSE	-0.106983	-0.0518075	1.13399e-50
chr1:17539486-17540139	8.40859e-05	0.5936	0.378868	TRUE	FALSE	-0.0239109	0.0158767	0.000316272
chr1:17569721-17570030	1	0.3458	-0.637553	FALSE	FALSE	0	0.0346758	1
chr1:17603308-17603795	5.54607e-05	0.4666	-0.133799	TRUE	FALSE	0.0232772	0.0646846	0.000217445
chr1:17606867-17607209	0.0119684	0.41	-0.363965	TRUE	FALSE	0.0109851	0.0397655	0.024579
chr1:17615202-17615472	1	0.3844	-0.470914	FALSE	FALSE	0	0.0383885	1
chr1:17618106-17618726	5.47372e-05	0.4638	-0.145054	TRUE	FALSE	0.0254295	0.082075	0.000214922
chr1:17629784-17630714	6.09992e-12	0.7022	0.857796	TRUE	FALSE	0.0813009	0.272203	6.5491e-11
chr1:17635437-17636342	0.00726844	0.7226	0.957395	TRUE	FALSE	0.0285874	0.209142	0.0159188
chr1:17640273-17640762	1	0.4464	-0.215227	FALSE	FALSE	0	0.0747787	1
chr1:17658894-17659202	0.0100092	0.3156	-0.774067	TRUE	FALSE	0.00982586	0.031544	0.0210313
chr1:18160479-18160911	5.82616e-05	0.3156	-0.774067	TRUE	FALSE	0.021885	0.0684513	0.000227458
chr1:18651692-18652046	0.000690943	0.3688	-0.537368	TRUE	FALSE	0.0155656	0.0142717	0.00204627
chr1:18884105-18884525	0.0291904	0.3472	-0.63137	FALSE	FALSE	0.0107759	-0.0276896	0.0530057
chr1:18901872-18903412	0.441501	0.733	1.0099	FALSE	FALSE	0.010416	-0.0415468	0.490268
chr1:18906868-18908568	0.173116	0.6146	0.46669	FALSE	FALSE	-0.00843729	0.0586709	0.236592
chr1:18912974-18913493	0.199857	0.216	-1.28913	FALSE	FALSE	0.00734445	0.0166128	0.265696
chr1:18922302-18922492	0.022778	0.256	-1.06686	TRUE	FALSE	0.00774949	0.0282443	0.0428114
chr1:18923649-18924751	2.6993e-07	0.477	-0.092065	TRUE	FALSE	0.041665	0.0616572	1.65393e-06
chr1:18926226-18928693	0.000221456	0.8142	1.47754	TRUE	FALSE	0.0742691	0.126426	0.000751744
chr1:18934612-18935013	1	0.3118	-0.791718	FALSE	FALSE	0	0.0180275	1
chr1:18938449-18938823	0.00701075	0.1174	-2.01729	TRUE	FALSE	0.0116694	0.018842	0.0154382
chr1:18944651-18944983	0.408437	0.0666	-2.64013	FALSE	FALSE	-0.000974511	0.0132105	0.462804
chr1:18947037-18947384	0.00281194	0.183	-1.49615	TRUE	FALSE	0.0141069	0.0210594	0.00698004
chr1:18948146-18952699	0.103544	0.8556	1.77922	FALSE	FALSE	0.0609189	-0.0612601	0.154946
chr1:18953759-18958386	0.137692	0.4088	-0.368928	FALSE	FALSE	0.0333031	-0.0588859	0.196034
chr1:18972495-18973103	0.0120548	0.25	-1.09861	TRUE	FALSE	0.0129046	0.0299533	0.0247281
chr1:19010995-19011486	3.23885e-06	0.426	-0.29819	TRUE	FALSE	0.0292878	0.0493403	1.64516e-05
chr1:19074189-19075445	7.42714e-18	0.8658	1.86432	TRUE	FALSE	0.0977938	0.125445	1.2257e-16
chr1:19081304-19081936	7.84404e-05	0.4602	-0.159538	TRUE	FALSE	0.0264984	0.0981057	0.000297315
chr1:19179850-19180261	0.000365026	0.2898	-0.896356	TRUE	FALSE	0.0171906	0.023475	0.00116937
chr1:19209267-19211295	0.20106	0.7842	1.29031	FALSE	FALSE	0.0067939	-0.073419	0.266873
chr1:19241198-19241675	0.076515	0.207	-1.3431	FALSE	FALSE	0.0110509	-0.0075262	0.12036
chr1:19251129-19252396	0.476425	0.8492	1.72834	FALSE	FALSE	0.00867473	-0.0936439	0.518718
chr1:19288529-19289198	0.0449696	0.5468	0.18775	FALSE	FALSE	-0.0131443	-0.0372841	0.0767402
chr1:19310983-19313425	0.000663483	0.7322	1.00581	TRUE	FALSE	0.0944464	-0.0150103	0.00197537
chr1:19314132-19314647	0.00492	0.4548	-0.181295	TRUE	FALSE	-0.0151346	-0.0298792	0.0113771
chr1:19315250-19316104	1.04717e-32	0.7704	1.21057	TRUE	FALSE	-0.100849	-0.0717899	3.00302e-31
chr1:19341398-19342062	0.461095	0.3634	-0.560637	FALSE	FALSE	-0.000381424	0.0257652	0.506501
chr1:19344322-19344755	0.382525	0.1536	-1.70664	FALSE	FALSE	0.00188566	0.0168877	0.441085
chr1:19347791-19348160	0.0204957	0.2752	-0.968398	TRUE	FALSE	0.00954068	0.0105479	0.0391093
chr1:19390635-19392352	0.423808	0.8312	1.59416	FALSE	FALSE	0.00632004	-0.0591809	0.475989
chr1:19436699-19437108	0.000486864	0.3434	-0.648179	TRUE	FALSE	0.018711	0.0406102	0.00150629
chr1:19439799-19440159	0.265631	0.173	-1.56451	FALSE	FALSE	-0.00288468	0.0130547	0.333025
chr1:19448788-19449271	0.00167597	0.314	-0.781485	TRUE	FALSE	0.0172522	0.0227599	0.00445523
chr1:19454771-19455193	0.313659	0.1814	-1.50689	FALSE	FALSE	-0.00255227	0.00171433	0.3799
chr1:19459572-19460021	0.0233106	0.4824	-0.0704291	TRUE	FALSE	0.0118972	-0.0074497	0.0436663
chr1:19460890-19461276	0.00111544	0.2724	-0.98248	TRUE	FALSE	0.0155133	0.0165358	0.00311881
chr1:19462919-19463925	0.094983	0.8702	1.90273	FALSE	FALSE	-0.0138118	-0.0585063	0.144302
chr1:19466240-19466647	0.0254568	0.2928	-0.881824	TRUE	FALSE	0.0106476	0.0291905	0.047076
chr1:19468236-19470017	7.65646e-08	0.7072	0.881824	TRUE	FALSE	-0.0726659	-0.000946075	5.099e-07
chr1:19471353-19471712	0.0584105	0.3982	-0.412971	FALSE	FALSE	0.00802959	-0.0146218	0.0957775
chr1:19476403-19478793	0.0197731	0.735	1.02014	TRUE	FALSE	-0.0251935	0.0586532	0.0379158
chr1:19483369-19486738	0.323705	0.5842	0.340039	FALSE	FALSE	0.0408688	-0.0615238	0.389111
chr1:19487673-19488505	0.248974	0.5782	0.315389	FALSE	FALSE	0.00577177	-0.0177835	0.316587
chr1:19505055-19506277	0.00142778	0.5782	0.315389	TRUE	FALSE	0.0322322	0.187168	0.00387305
chr1:19508794-19509367	2.71537e-06	0.5762	0.307193	TRUE	FALSE	0.0365572	0.103873	1.39831e-05
chr1:19517039-19517287	0.44701	0.2042	-1.36025	FALSE	FALSE	0.000574549	0.0205612	0.494885
chr1:19557761-19558047	1	0.4164	-0.337569	FALSE	FALSE	0	0.0470316	1
chr1:19582216-19582657	0.167738	0.272	-0.984499	FALSE	FALSE	0.00647545	0.019159	0.230573
chr1:19596215-19598041	0.188839	0.7498	1.09755	FALSE	FALSE	0.0598009	-0.0244735	0.253894
chr1:19600150-19600765	4.49532e-06	0.7112	0.901219	TRUE	FALSE	0.0361437	0.0316886	2.218e-05
chr1:19606723-19607198	5.11989e-06	0.431	-0.277772	TRUE	FALSE	0.0281142	0.051178	2.4936e-05
chr1:19643611-19645403	0.021443	0.923	2.48382	TRUE	FALSE	0.0317124	0.0631045	0.0406446
chr1:19647678-19647995	0.075777	0.1808	-1.51094	FALSE	FALSE	0.00632867	0.0155173	0.119381
chr1:19651105-19651559	0.00288643	0.2986	-0.853973	TRUE	FALSE	0.0163874	3.03462e-05	0.0071361
chr1:19653598-19654163	0.294521	0.5414	0.16598	FALSE	FALSE	0.0046741	0.00190068	0.361478
chr1:19659684-19660225	0.000356172	0.5124	0.0496102	TRUE	FALSE	0.0286457	0.0590714	0.00114536
chr1:19661709-19662124	0.0341468	0.3098	-0.801054	FALSE	FALSE	0.0106333	0.0163467	0.0605416
chr1:19664601-19666147	0.00293795	0.7666	1.18921	TRUE	FALSE	0.0252101	0.0488026	0.00724826
chr1:19687860-19688934	1.17203e-13	0.7118	0.904142	TRUE	FALSE	0.0720791	0.119176	1.45933e-12
chr1:19704503-19704915	0.00763863	0.3364	-0.679379	TRUE	FALSE	0.0136791	-0.0204677	0.0166129
chr1:19715509-19716013	0.115685	0.4712	-0.115328	FALSE	FALSE	0.00932127	-0.012634	0.169903
chr1:19799198-19800707	0.295015	0.7692	1.2038	FALSE	FALSE	-0.00309837	0.033149	0.361984
chr1:19881988-19883198	0.425358	0.8758	1.95324	FALSE	FALSE	0.0207372	-0.119188	0.47727
chr1:19918036-19918338	0.000514836	0.0876	-2.3433	TRUE	FALSE	-0.0144452	-0.00903794	0.00158181
chr1:20059925-20060216	5.02109e-08	0.1348	-1.85917	TRUE	FALSE	-0.0234257	0.00902658	3.43355e-07
chr1:20078298-20078599	1.27346e-78	0.7322	1.00581	TRUE	FALSE	-0.0820697	-0.0941241	9.29957e-77
chr1:20081063-20081312	5.69826e-11	0.4188	-0.327701	TRUE	FALSE	-0.0250887	-0.0416903	5.53776e-10
chr1:20100954-20101231	2.45022e-06	0.5996	0.403799	TRUE	FALSE	-0.0189734	-0.0626619	1.27289e-05
chr1:20151962-20152764	2.31785e-10	0.714	0.914891	TRUE	FALSE	-0.0548777	-0.0712052	2.11285e-09
chr1:20171449-20171917	6.5104e-23	0.305	-0.8236	TRUE	FALSE	-0.0583597	0.00776053	1.35143e-21
chr1:20185209-20186739	0.00183777	0.797	1.36765	TRUE	FALSE	-0.0332737	0.0576995	0.00482506
chr1:20187252-20187485	0.00612092	0.1382	-1.83032	TRUE	FALSE	0.0100587	0.0164755	0.0137302
chr1:20195220-20195415	0.482779	0.1226	-1.96804	FALSE	FALSE	0.00021344	-0.0201054	0.523537
chr1:20212843-20213253	0.000293026	0.203	-1.36765	TRUE	FALSE	-0.0178285	-0.00322972	0.000964134
chr1:20248984-20249343	1	0.4112	-0.359007	FALSE	FALSE	0	0.0373748	1
chr1:20322213-20322418	0.0826269	0.212	-1.31291	FALSE	FALSE	-0.0054504	-0.0110259	0.128313
chr1:20323077-20323449	1	0.3102	-0.799184	FALSE	FALSE	0	0.0245376	1
chr1:20343181-20343949	5.73678e-17	0.5118	0.0472088	TRUE	FALSE	-0.0507477	-0.0241683	8.97477e-16
chr1:20485315-20487261	0.13115	0.9098	2.3112	FALSE	FALSE	-0.0124433	0.0677111	0.188401
chr1:20493740-20494402	0.000136903	0.3066	-0.816063	TRUE	FALSE	-0.0308775	0.010406	0.000490124
chr1:20507374-20508605	0.360462	0.7494	1.09541	FALSE	FALSE	0.0127668	-0.00121036	0.422051
chr1:20522330-20522706	0.186586	0.0566	-2.81348	FALSE	FALSE	0.00449443	0.00812674	0.251519
chr1:20575200-20575640	1.42308e-05	0.4468	-0.213609	TRUE	FALSE	0.0254961	0.0633087	6.33565e-05
chr1:20587644-20587937	1	0.4066	-0.378039	FALSE	FALSE	0	0.0441745	1
chr1:20588635-20590846	8.34835e-17	0.5606	0.243597	TRUE	FALSE	0.0921966	0.267426	1.29232e-15
chr1:20633113-20634877	0.344136	0.7914	1.33338	FALSE	FALSE	0.00441647	-0.0828133	0.407675
chr1:20640101-20640532	0.04652	0.4384	-0.247658	FALSE	FALSE	0.0100393	-0.0267424	0.0790359
chr1:20660659-20662249	0.498958	0.8186	1.50689	FALSE	FALSE	0.0239289	-0.0956945	0.53569
chr1:20678643-20679014	0.000551987	0.3292	-0.711806	TRUE	FALSE	-0.0162795	-0.0156439	0.00168245
chr1:20682625-20682902	0.0365966	0.2406	-1.14939	FALSE	FALSE	0.00791569	0.0266692	0.0642509
chr1:20696204-20697301	0.389363	0.6036	0.420488	FALSE	FALSE	-0.000331778	0.0650153	0.446907
chr1:20717394-20718503	0.00276006	0.7314	1.00174	TRUE	FALSE	-0.0328755	0.0216452	0.00687152
chr1:20730070-20733695	0.000115846	0.7922	1.33824	TRUE	FALSE	-0.0604237	0.041427	0.000422049
chr1:20785866-20788251	0.0407158	0.3876	-0.457412	FALSE	FALSE	-0.00470533	-0.0935893	0.0704544
chr1:20851735-20852285	4.70208e-07	0.5048	0.0192006	TRUE	FALSE	0.0355548	0.102065	2.76881e-06
chr1:20964789-20965217	3.85714e-13	0.5402	0.161148	TRUE	FALSE	-0.0373765	-0.0368688	4.60936e-12
chr1:21022245-21022924	0.00587298	0.6414	0.581446	TRUE	FALSE	0.0193471	0.00739821	0.0132516
chr1:21090986-21091437	7.57212e-05	0.4552	-0.179682	TRUE	FALSE	0.023586	0.0729883	0.000288008
chr1:21175205-21177791	0.0121413	0.865	1.85745	TRUE	FALSE	-0.0310062	-0.154769	0.0248822
chr1:21184179-21184633	2.41887e-11	0.5508	0.203904	TRUE	FALSE	-0.038902	-0.021656	2.44383e-10
chr1:21195159-21195511	0.107902	0.155	-1.69591	FALSE	FALSE	-0.00593049	0.0205671	0.160344
chr1:21216845-21217265	0.0837151	0.4742	-0.103292	FALSE	FALSE	-0.00763648	-0.0411824	0.129686
chr1:21232136-21232340	0.0504337	0.0372	-3.25354	FALSE	FALSE	0.00701292	0.00105995	0.0845708
chr1:21255168-21255673	0.414482	0.3	-0.847298	FALSE	FALSE	0.00210837	0.0279524	0.467936
chr1:21261587-21262515	2.18236e-08	0.4762	-0.095272	TRUE	FALSE	0.0503173	0.181394	1.56671e-07
chr1:21270128-21270643	0.449728	0.4646	-0.141837	FALSE	FALSE	-0.000448084	-0.00594367	0.497255
chr1:21279888-21280557	0.191295	0.4	-0.405465	FALSE	FALSE	0.00697407	0.0506164	0.25651
chr1:21284770-21285270	0.0728766	0.5334	0.133799	FALSE	FALSE	-0.00926655	0.0270997	0.115488
chr1:21289368-21291159	7.47926e-12	0.8734	1.93136	TRUE	FALSE	-0.105961	-0.139972	7.95753e-11
chr1:21292603-21295438	5.96563e-10	0.856	1.78246	TRUE	FALSE	-0.159152	-0.128166	5.19608e-09
chr1:21307436-21308010	0.00268874	0.3252	-0.729976	TRUE	FALSE	0.015898	0.0327977	0.00671269
chr1:21317256-21317768	2.14489e-06	0.4542	-0.183715	TRUE	FALSE	0.0340058	0.115335	1.12648e-05
chr1:21322554-21322970	0.124152	0.0638	-2.68608	FALSE	FALSE	0.00633794	0.00292556	0.180095
chr1:21324291-21325827	0.485299	0.7598	1.15158	FALSE	FALSE	0.00534133	0.0780844	0.525381
chr1:21329409-21329987	0.151811	0.7906	1.32855	FALSE	FALSE	0.00800508	0.00733022	0.21239
chr1:21331956-21332324	0.34118	0.1214	-1.97924	FALSE	FALSE	-0.00213884	0.00153304	0.404873
chr1:21332867-21335590	0.0831464	0.8324	1.60273	FALSE	FALSE	0.0489796	0.143039	0.128964
chr1:21337573-21338819	1.02392e-10	0.8168	1.49482	TRUE	FALSE	0.0719264	0.176156	9.69501e-10
chr1:21342975-21346261	0.00457283	0.8098	1.44871	TRUE	FALSE	-0.0410201	-0.107857	0.0106698
chr1:21365069-21365392	2.41207e-34	0.3444	-0.643747	TRUE	FALSE	-0.0544963	-0.0292465	7.22298e-33
chr1:21368453-21368867	0.0520083	0.208	-1.33702	FALSE	FALSE	-0.00927582	-0.00401103	0.0867799
chr1:21397875-21398204	0.290432	0.0454	-3.04578	FALSE	FALSE	-0.00252357	-0.000221029	0.357523
chr1:21439611-21440911	0.0292077	0.8404	1.66121	FALSE	FALSE	-0.0253639	-0.0381634	0.0530291
chr1:21508975-21509495	2.85784e-38	0.6792	0.750098	TRUE	FALSE	-0.0828257	-0.0773016	9.49369e-37
chr1:21519138-21519404	6.4352e-101	0.3608	-0.571894	TRUE	FALSE	-0.0797841	-0.0417325	6.71219e-99
chr1:21607786-21608129	0.0927191	0.3138	-0.782413	FALSE	FALSE	0.0060958	0.0286544	0.141415
chr1:21622353-21622852	2.37646e-05	0.5552	0.221704	TRUE	FALSE	-0.025859	-0.0301157	0.000101163
chr1:21651504-21652256	0.000834442	0.753	1.11468	TRUE	FALSE	-0.0274992	0.00591616	0.00241938
chr1:21659059-21659733	0.0522872	0.6944	0.820771	FALSE	FALSE	0.0188375	0.0136176	0.0871434
chr1:21668836-21670176	0.341948	0.6072	0.435558	FALSE	FALSE	0.00435514	0.00699529	0.405597
chr1:21764561-21764974	0.000109312	0.355	-0.597133	TRUE	FALSE	0.02026	0.0650161	0.000400819
chr1:21768144-21768791	3.49701e-10	0.492	-0.0320027	TRUE	FALSE	0.0523987	0.144391	3.11684e-09
chr1:21782036-21784090	0.0952477	0.8764	1.95877	FALSE	FALSE	0.00200743	-0.134289	0.144628
chr1:21791567-21791938	0.0824477	0.4954	-0.0184005	FALSE	FALSE	0.00716478	-0.0113892	0.128093
chr1:21814276-21814872	0.120986	0.7304	0.996653	FALSE	FALSE	-0.00815961	-0.062762	0.176178
chr1:21815688-21816402	0.340184	0.6276	0.521934	FALSE	FALSE	0.00331067	0.0434016	0.404001
chr1:21818623-21819082	0.170791	0.3966	-0.419652	FALSE	FALSE	0.00669397	0.025833	0.233957
chr1:21823724-21824081	0.0197344	0.3282	-0.716337	TRUE	FALSE	0.00963096	0.0111332	0.0378563
chr1:21852235-21852693	1.1085e-17	0.7638	1.17363	TRUE	FALSE	-0.0461385	-0.102058	1.80758e-16
chr1:21865744-21866471	9.66047e-54	0.8964	2.15785	TRUE	FALSE	-0.103704	-0.260488	4.39962e-52
chr1:21909799-21910205	0.323522	0.2748	-0.970404	FALSE	FALSE	0.00249399	-0.00821967	0.388978
chr1:21936512-21937993	0.425939	0.8466	1.70818	FALSE	FALSE	0.00219509	-0.0970463	0.477722
chr1:21956832-21957689	5.22173e-10	0.8132	1.47094	TRUE	FALSE	0.0578246	0.0579945	4.57927e-09
chr1:21963903-21964393	0.0983138	0.583	0.335101	FALSE	FALSE	0.00965877	-0.030772	0.148499
chr1:22018823-22019693	2.82817e-05	0.747	1.08268	TRUE	FALSE	0.0556654	0.167599	0.000118323
chr1:22022789-22023263	0.168835	0.1978	-1.4001	FALSE	FALSE	0.00751573	0.0117903	0.231794
chr1:22024139-22026549	0.346664	0.8294	1.58138	FALSE	FALSE	0.0296331	-0.12178	0.410003
chr1:22031401-22032078	0.00632981	0.5312	0.124962	TRUE	FALSE	0.0205443	0.0247498	0.0141304
chr1:22039300-22040781	0.209813	0.7862	1.30217	FALSE	FALSE	0.00279897	-0.0889902	0.276202
chr1:22048268-22049009	2.71304e-06	0.5206	0.0824467	TRUE	FALSE	0.0364669	0.0981608	1.39745e-05
chr1:22052142-22054718	0.0580106	0.8626	1.83705	FALSE	FALSE	-0.00359991	-0.113632	0.0952274
chr1:22056937-22057338	0.170309	0.192	-1.43707	FALSE	FALSE	-0.00523696	0.03202	0.233421
chr1:22075759-22076208	0.0226795	0.3872	-0.459097	TRUE	FALSE	0.0119874	-0.000360839	0.0426575
chr1:22092394-22092802	3.68121e-21	0.1936	-1.42679	TRUE	FALSE	-0.0539074	-0.00881983	7.15741e-20
chr1:22104754-22105999	0.0166764	0.7816	1.27501	TRUE	FALSE	0.0200735	0.0131426	0.0327711
chr1:22118997-22119264	4.51846e-35	0.5594	0.238727	TRUE	FALSE	-0.0476301	-0.0585101	1.38616e-33
chr1:22131887-22132231	0.01673	0.2154	-1.29268	TRUE	FALSE	-0.00950361	-0.0244649	0.0328601
chr1:22142174-22143650	5.86318e-09	0.7802	1.26683	TRUE	FALSE	-0.0570925	-0.0997277	4.54159e-08
chr1:22416584-22416931	0.20012	0.1532	-1.70972	FALSE	FALSE	-0.00393004	0.0183712	0.265979
chr1:22428608-22429038	0.134622	0.2182	-1.27619	FALSE	FALSE	-0.00647723	0.0320554	0.192497
chr1:22451322-22452974	0.227702	0.773	1.22533	FALSE	FALSE	0.00364435	-0.0695027	0.294844
chr1:22641984-22642390	0.407234	0.247	-1.11468	FALSE	FALSE	0.00135835	-0.00728463	0.461957
chr1:22704451-22704856	0.00092172	0.3944	-0.428854	TRUE	FALSE	0.0169957	0.0279774	0.00263927
chr1:22710299-22711386	0.000182816	0.8938	2.13016	TRUE	FALSE	0.03496	0.0503542	0.000634493
chr1:22735226-22735675	0.00027451	0.4366	-0.254972	TRUE	FALSE	0.0191244	0.0678314	0.000909354
chr1:22746054-22746536	5.11801e-06	0.4056	-0.382185	TRUE	FALSE	0.0281142	0.0945485	2.49289e-05
chr1:22750274-22750660	1	0.3874	-0.458254	FALSE	FALSE	0	0.0592182	1
chr1:22832020-22832426	0.000117661	0.4006	-0.402966	TRUE	FALSE	0.0200795	0.0676924	0.000428158
chr1:22976407-22976767	0.493558	0.1542	-1.70203	FALSE	FALSE	0.00014678	0.0167142	0.53185
chr1:23018870-23020475	0.368476	0.7778	1.25289	FALSE	FALSE	0.00535809	-0.0497951	0.429074
chr1:23098695-23099144	0.499652	0.2238	-1.24366	FALSE	FALSE	0.000127353	0.0172026	0.536254
chr1:23100254-23100642	0.00167643	0.2652	-1.01911	TRUE	FALSE	0.015461	0.0406289	0.00445607
chr1:23103291-23103809	1.3162e-06	0.4076	-0.373896	TRUE	FALSE	0.0341484	0.0733615	7.17543e-06
chr1:23110696-23111337	2.71285e-06	0.5064	0.0256014	TRUE	FALSE	0.031041	0.0256588	1.39745e-05
chr1:23118959-23119662	5.75487e-06	0.6036	0.420488	TRUE	FALSE	0.037303	0.0518537	2.77624e-05
chr1:23167351-23170144	0.151935	0.7544	1.12222	FALSE	FALSE	-0.00343434	-0.0359243	0.212518
chr1:23177374-23178141	3.96699e-30	0.7864	1.30336	TRUE	FALSE	-0.104841	-0.0967923	1.05168e-28
chr1:23184651-23184943	0.0461211	0.0912	-2.29907	FALSE	FALSE	-0.00843463	-0.00517566	0.0784531
chr1:23216893-23217482	0.357296	0.241	-1.1472	FALSE	FALSE	0.00211853	0.0212172	0.419287
chr1:23282936-23283323	1	0.417	-0.335101	FALSE	FALSE	0	0.0591739	1
chr1:23343217-23345164	0.393978	0.7096	0.893442	FALSE	FALSE	0.0286544	-0.049926	0.450789
chr1:23367576-23370091	0.00991134	0.8292	1.57997	TRUE	FALSE	-0.0338158	-0.127894	0.0208486
chr1:23378139-23378675	2.1834e-05	0.581	0.32688	TRUE	FALSE	0.028898	0.0629592	9.37365e-05
chr1:23402118-23402738	5.83558e-10	0.5034	0.0136002	TRUE	FALSE	0.052527	0.140873	5.08656e-09
chr1:23403788-23404353	0.0410843	0.4244	-0.304737	FALSE	FALSE	0.0145573	0.047366	0.070996
chr1:23422169-23425405	2.78058e-09	0.9058	2.2634	TRUE	FALSE	0.092161	0.0126984	2.24842e-08
chr1:23436637-23436978	0.318491	0.2438	-1.13196	FALSE	FALSE	0.00210926	-0.012232	0.384334
chr1:23451961-23452419	0.000119249	0.2888	-0.901219	TRUE	FALSE	0.0212911	0.0357177	0.000433187
chr1:23483300-23485191	0.00280179	0.8338	1.6128	TRUE	FALSE	-0.0461372	-0.156975	0.00695866
chr1:23497033-23498145	0.1136	0.4558	-0.177263	FALSE	FALSE	0.0117393	0.0207824	0.167368
chr1:23522579-23523051	5.94512e-05	0.4586	-0.16598	TRUE	FALSE	0.0252489	0.0801213	0.00023155
chr1:23524561-23526154	6.07083e-06	0.8852	2.04262	TRUE	FALSE	-0.0463639	-0.175774	2.91673e-05
chr1:23527366-23529061	1.43896e-06	0.7636	1.17252	TRUE	FALSE	0.0665131	0.0916643	7.78563e-06
chr1:23529653-23531830	0.0231867	0.7676	1.19481	TRUE	FALSE	-0.0265671	-0.0535768	0.0434622
chr1:23533093-23533918	3.67076e-08	0.6884	0.79265	TRUE	FALSE	0.0517853	0.141527	2.55976e-07
chr1:23537312-23537685	0.00145154	0.4384	-0.247658	TRUE	FALSE	0.0158221	0.0544812	0.00393136
chr1:23539479-23540427	0.000660839	0.7906	1.32855	TRUE	FALSE	-0.0433443	-0.050239	0.00196883
chr1:23544645-23545119	0.0606362	0.2646	-1.0222	FALSE	FALSE	-0.0109346	0.000749774	0.0987977
chr1:23553734-23560499	0.000256206	0.5796	0.321132	TRUE	FALSE	-0.0887593	-0.149008	0.000854968
chr1:23562283-23562730	0.0100213	0.5004	0.0016	TRUE	FALSE	-0.0129915	-0.0363884	0.0210521
chr1:23567080-23568870	2.80941e-12	0.69	0.800119	TRUE	FALSE	-0.0815973	-0.0173948	3.11386e-11
chr1:23577253-23577855	1.29854e-21	0.6902	0.801054	TRUE	FALSE	-0.0626981	-0.0674664	2.55938e-20
chr1:23585571-23585997	0.00090637	0.3858	-0.465001	TRUE	FALSE	0.0180267	0.0648366	0.00260181
chr1:23591481-23592688	1.6305e-14	0.6772	0.740934	TRUE	FALSE	-0.0604082	-0.0547868	2.16904e-13
chr1:23594854-23595945	2.1073e-08	0.7552	1.12654	TRUE	FALSE	-0.0399667	-0.0667883	1.51584e-07
chr1:23600992-23602652	0.000107209	0.9174	2.40753	TRUE	FALSE	0.0434502	0.0260535	0.000393697
chr1:23607064-23607722	0.431657	0.7216	0.952412	FALSE	FALSE	0.00154309	0.0083395	0.482439
chr1:23611905-23614328	5.21518e-09	0.8904	2.09483	TRUE	FALSE	-0.0686447	-0.236102	4.06966e-08
chr1:23618657-23620924	1.3898e-06	0.864	1.84892	TRUE	FALSE	-0.07855	-0.270669	7.54246e-06
chr1:23626975-23627770	0.0793172	0.8366	1.63314	FALSE	FALSE	-0.0112628	0.00087285	0.123984
chr1:23628900-23629383	8.73135e-25	0.771	1.21397	TRUE	FALSE	-0.0569389	-0.074199	1.95203e-23
chr1:23634720-23635577	0.393383	0.6268	0.518513	FALSE	FALSE	0.00416024	0.0316214	0.450275
chr1:23637312-23637865	0.145712	0.4354	-0.259852	FALSE	FALSE	0.00989582	0.046387	0.205344
chr1:23691429-23692668	0.075709	0.7596	1.15049	FALSE	FALSE	0.0302426	0.115293	0.119293
chr1:23727296-23727652	0.0194297	0.4188	-0.327701	TRUE	FALSE	0.0103009	0.0521917	0.0373522
chr1:23728475-23728891	4.82456e-88	0.4858	-0.0568153	TRUE	FALSE	-0.102278	-0.0416116	4.13859e-86
chr1:23742806-23745029	0.324562	0.793	1.3431	FALSE	FALSE	0.00423592	0.0100737	0.389879
chr1:23772073-23772545	0.478244	0.233	-1.19145	FALSE	FALSE	-0.000224487	-0.000505388	0.520045
chr1:23777723-23779065	0.168022	0.8512	1.74404	FALSE	FALSE	-0.00434968	-0.11052	0.230894
chr1:23790647-23794320	0.295639	0.7968	1.36641	FALSE	FALSE	0.0243256	0.093895	0.36251
chr1:23798689-23802051	0.404076	0.873	1.92775	FALSE	FALSE	0.0252197	-0.122079	0.459339
chr1:23804345-23804824	0.000321238	0.4496	-0.202287	TRUE	FALSE	0.0197943	0.029144	0.00104506
chr1:23807429-23807937	3.20481e-05	0.4568	-0.173232	TRUE	FALSE	0.0258429	0.0768617	0.000132566
chr1:23809604-23810185	0.304189	0.6856	0.779628	FALSE	FALSE	0.00691579	-0.029469	0.370728
chr1:23810719-23811275	0.401583	0.6128	0.459097	FALSE	FALSE	-0.00134159	-0.0144295	0.457148
chr1:23824878-23826197	0.378013	0.6854	0.778701	FALSE	FALSE	0.0106761	-0.00768706	0.437088
chr1:23838036-23838953	0.00473562	0.844	1.6883	TRUE	FALSE	-0.0297672	-0.103945	0.0110056
chr1:23867454-23869411	0.282989	0.8314	1.59558	FALSE	FALSE	0.0252561	-0.125226	0.349992
chr1:23895007-23895528	1.17161e-05	0.473	-0.108105	TRUE	FALSE	0.0284609	0.0819032	5.29857e-05
chr1:23896544-23897446	0.435973	0.4678	-0.128979	FALSE	FALSE	-0.000661525	0.0498871	0.485998
chr1:23902747-23903196	0.327328	0.2498	-1.09968	FALSE	FALSE	-0.00242402	0.0144024	0.392464
chr1:23908650-23909719	1.82349e-12	0.7264	0.976434	TRUE	FALSE	-0.0666383	-0.00708038	2.05708e-11
chr1:23913144-23913703	7.06908e-78	0.905	2.25406	TRUE	FALSE	-0.131021	-0.168486	5.08663e-76
chr1:23916157-23917232	4.02779e-08	0.8088	1.44223	TRUE	FALSE	-0.0526546	-0.081531	2.79188e-07
chr1:23931230-23931448	6.16982e-37	0.167	-1.60704	TRUE	FALSE	-0.0532181	-0.0144981	1.97931e-35
chr1:23955111-23955564	0.00490529	0.2988	-0.853019	TRUE	FALSE	-0.0148114	0.0244111	0.0113489
chr1:23958391-23960695	0.0296096	0.616	0.472604	FALSE	FALSE	-0.0219997	-0.0932135	0.0536297
chr1:23979659-23981168	0.153953	0.8886	2.07652	FALSE	FALSE	0.000588389	-0.161406	0.21478
chr1:24070834-24071235	0.424942	0.118	-2.01151	FALSE	FALSE	-0.000965242	-0.00641299	0.476922
chr1:24112516-24112873	0.048819	0.175	-1.5506	FALSE	FALSE	-0.00778834	-0.00551925	0.082247
chr1:24150393-24150926	0.0740197	0.5862	0.348278	FALSE	FALSE	-0.0109253	-0.0361477	0.116991
chr1:24186930-24187954	6.5877e-22	0.922	2.46984	TRUE	FALSE	-0.121022	-0.246622	1.31691e-20
chr1:24189487-24191320	3.56348e-77	0.9114	2.33085	TRUE	FALSE	-0.233235	-0.239608	2.52407e-75
chr1:24199223-24199844	0.320045	0.52	0.0800427	FALSE	FALSE	0.00468337	-0.0138358	0.385766
chr1:24201988-24202235	0.443068	0.0708	-2.57446	FALSE	FALSE	0.00070279	0.00440696	0.491508
chr1:24321535-24322861	0.128108	0.727	0.979455	FALSE	FALSE	0.0172495	0.00256401	0.184829
chr1:24365160-24365701	2.61577e-08	0.4806	-0.077639	TRUE	FALSE	0.0415655	0.107275	1.85748e-07
chr1:24373049-24373517	2.51926e-130	0.5182	0.0728322	TRUE	FALSE	-0.129362	-0.0598495	4.4186e-128
chr1:24384136-24384919	0.00104811	0.811	1.45652	TRUE	FALSE	0.0334438	0.126839	0.00295339
chr1:24391241-24393367	4.5106e-06	0.7524	1.11145	TRUE	FALSE	-0.0524513	-0.0461739	2.22517e-05
chr1:24413177-24414296	0.478261	0.7122	0.906093	FALSE	FALSE	0.00528813	-0.00809327	0.520055
chr1:24415135-24417334	0.0314235	0.83	1.58563	FALSE	FALSE	-0.0228592	-0.0954839	0.0564106
chr1:24419267-24419643	0.00191772	0.4224	-0.312929	TRUE	FALSE	0.0150999	-0.0287849	0.00500353
chr1:24480971-24482493	4.81469e-11	0.8104	1.45261	TRUE	FALSE	0.092005	0.0894627	4.71484e-10
chr1:24483302-24483842	1.71281e-05	0.4322	-0.272881	TRUE	FALSE	0.0274679	0.0415449	7.50648e-05
chr1:24486160-24486932	8.97158e-10	0.6782	0.745512	TRUE	FALSE	0.0514436	0.079554	7.67029e-09
chr1:24501192-24504480	0.13679	0.9154	2.38143	FALSE	FALSE	-0.0066786	-0.167265	0.194991
chr1:24505102-24505366	0.000599597	0.3222	-0.74368	TRUE	FALSE	0.0159267	0.0306807	0.00180892
chr1:24506478-24507803	2.23776e-13	0.8818	2.00959	TRUE	FALSE	0.0784458	0.0618331	2.71405e-12
chr1:24534874-24535650	0.0131508	0.7724	1.22191	TRUE	FALSE	-0.026508	-0.130333	0.0266765
chr1:24536341-24537071	0.0320617	0.894	2.13227	FALSE	FALSE	0.0261634	-0.000526369	0.0573953
chr1:24555671-24556456	0.363888	0.8188	1.50824	FALSE	FALSE	-0.00246796	-0.00487158	0.42511
chr1:24587128-24587639	0.476736	0.6474	0.60763	FALSE	FALSE	-0.00020087	0.00885853	0.518942
chr1:24635221-24635578	0.0309968	0.1678	-1.6013	FALSE	FALSE	0.0100157	-0.00341222	0.0557686
chr1:24641437-24644245	0.163651	0	-18.4207	FALSE	FALSE	0.0458651	-0.00319302	0.225867
chr1:24688537-24688967	0.317108	0.2946	-0.873146	FALSE	FALSE	0.00291668	0.0170676	0.38308
chr1:24693891-24694675	0.0343306	0.4558	-0.177263	FALSE	FALSE	-0.0122744	0.0563845	0.0608125
chr1:24695419-24695858	0.0445367	0.3074	-0.812303	FALSE	FALSE	-0.00986979	0.00251961	0.0760874
chr1:24705218-24705735	0.0130955	0.5274	0.10971	TRUE	FALSE	0.0160592	0.0589932	0.0265764
chr1:24708851-24709368	0.0222152	0.4576	-0.170008	TRUE	FALSE	0.0138546	0.0809277	0.041898
chr1:24727371-24728036	0.277619	0.8644	1.85233	FALSE	FALSE	0.00697318	0.051387	0.344899
chr1:24733148-24733755	6.04918e-16	0.9272	2.54445	TRUE	FALSE	-0.0708003	0.0116323	8.86131e-15
chr1:24742323-24742773	6.05399e-51	0.7698	1.20718	TRUE	FALSE	-0.0818799	-0.0888504	2.61181e-49
chr1:24744668-24746474	0.000186273	0.854	1.76632	TRUE	FALSE	-0.0707679	-0.147766	0.000645243
chr1:24748360-24749138	3.00834e-149	0.8566	1.78733	TRUE	FALSE	-0.172231	-0.180011	7.29577e-147
chr1:24762301-24762736	0.00975171	0.4286	-0.287565	TRUE	FALSE	0.0135365	0.0651648	0.020562
chr1:24830738-24831004	0.115591	0.072	-2.55637	FALSE	FALSE	-0.0052842	-0.0117007	0.169808
chr1:24847694-24849092	0.197827	0.8474	1.71435	FALSE	FALSE	-0.000601975	0.00154686	0.263526
chr1:24857088-24857405	0.0180148	0.1938	-1.42551	TRUE	FALSE	0.00981151	0.0314559	0.0349928
chr1:24870627-24871188	0.0415975	0.3278	-0.718152	FALSE	FALSE	0.0104004	0.00733395	0.0717566
chr1:24872491-24872897	0.0327737	0.393	-0.434719	FALSE	FALSE	0.00983513	0.0278266	0.0584712
chr1:24897391-24898533	0.052271	0.3848	-0.469224	FALSE	FALSE	0.0137305	0.014908	0.0871212
chr1:24909506-24909914	0.000230651	0.4346	-0.263107	TRUE	FALSE	0.0195758	0.0478524	0.00077913
chr1:24910644-24914582	7.03319e-27	0.8774	1.96804	TRUE	FALSE	0.163363	0.0906352	1.69106e-25
chr1:24915324-24917083	2.25779e-07	0.5184	0.0736332	TRUE	FALSE	0.0488821	0.0755943	1.40074e-06
chr1:24921503-24924025	0.0323348	0.8882	2.07249	FALSE	FALSE	-0.0200451	-0.0571322	0.0578071
chr1:24924885-24925863	0.000599898	0.8914	2.10512	TRUE	FALSE	0.0405942	0.104343	0.00180955
chr1:24926500-24931096	0.000501881	0.7564	1.13304	TRUE	FALSE	-0.0863885	-0.117122	0.00154638
chr1:24932130-24932846	0.091304	0.6764	0.737276	FALSE	FALSE	0.0145708	-0.0508261	0.139603
chr1:24952523-24952954	0.0460119	0.2734	-0.97744	FALSE	FALSE	0.0100393	0.0311086	0.07829
chr1:24954770-24955615	4.77582e-06	0.5858	0.346629	TRUE	FALSE	0.0386048	0.0746133	2.34111e-05
chr1:24957003-24957426	0.00489207	0.3092	-0.803862	TRUE	FALSE	-0.0140749	0.0322863	0.0113205
chr1:24963242-24967123	4.79164e-12	0.876	1.95508	TRUE	FALSE	0.14939	0.0535612	5.20231e-11
chr1:24969684-24970444	6.44443e-05	0.4824	-0.0704291	TRUE	FALSE	0.0250684	0.00757781	0.000249022
chr1:24971074-24971946	5.28248e-05	0.533	0.132192	TRUE	FALSE	0.0275818	7.18012e-05	0.000208246
chr1:24978647-24979019	0.00570034	0.0786	-2.46152	TRUE	FALSE	0.012211	-0.00173596	0.0129155
chr1:24981073-24982037	2.3467e-10	0.6858	0.780556	TRUE	FALSE	0.0547839	0.090877	2.13816e-09
chr1:24985028-24985532	5.0286e-05	0.2836	-0.926674	TRUE	FALSE	0.0246693	0.0384359	0.000199318
chr1:24988188-24988634	7.64759e-11	0.6378	0.565828	TRUE	FALSE	-0.0352099	-0.0571025	7.34259e-10
chr1:24989961-24990263	0.00840241	0.0682	-2.61467	TRUE	FALSE	0.0102772	0.0057233	0.0180528
chr1:24991027-24991488	0.00112113	0.2502	-1.09755	TRUE	FALSE	0.0165443	0.032942	0.00313249
chr1:24992486-24993310	5.76623e-08	0.7052	0.872184	TRUE	FALSE	0.0457275	0.083708	3.91357e-07
chr1:24995061-24995497	0.00977842	0.266	-1.01501	TRUE	FALSE	0.012287	0.0262642	0.0206088
chr1:24996123-24996326	0.291018	0.0748	-2.51519	FALSE	FALSE	0.00221389	0.0110439	0.358081
chr1:24997377-24998098	7.35737e-07	0.8698	1.89919	TRUE	FALSE	0.0436604	-0.0568949	4.19125e-06
chr1:24998609-24999029	0.00231711	0.2414	-1.14502	TRUE	FALSE	0.015499	0.0276915	0.00589729
chr1:25001014-25001505	0.00145116	0.2494	-1.10181	TRUE	FALSE	0.0167629	0.0218851	0.0039305
chr1:25007353-25007853	4.22574e-05	0.462	-0.152294	TRUE	FALSE	0.0251207	0.0523012	0.000170418
chr1:25009846-25010247	0.00119493	0.1274	-1.92415	TRUE	FALSE	0.0163638	0.019052	0.00330817
chr1:25012352-25012653	0.00606514	0.1364	-1.84552	TRUE	FALSE	0.0120305	0.0046204	0.0136215
chr1:25019253-25019804	3.1961e-18	0.2418	-1.14284	TRUE	FALSE	-0.0472741	-0.0135982	5.39382e-17
chr1:25020439-25023478	0.0397087	0.821	1.52314	FALSE	FALSE	0.0895544	0.117604	0.0689466
chr1:25028525-25029727	0.395259	0.4408	-0.237916	FALSE	FALSE	-0.00166473	0.0198264	0.451904
chr1:25030531-25032829	0.3261	0.8608	1.82195	FALSE	FALSE	-0.000500651	0.00568318	0.391288
chr1:25033611-25034793	8.54659e-05	0.7548	1.12438	TRUE	FALSE	0.0508048	0.211841	0.000320909
chr1:25036081-25036533	0.00189077	0.1818	-1.5042	TRUE	FALSE	0.0150999	0.0322658	0.00494309
chr1:25037107-25038106	0.0948503	0.4756	-0.0976776	FALSE	FALSE	0.0132833	0.049546	0.144132
chr1:25064522-25066395	3.3778e-11	0.5118	0.0472088	TRUE	FALSE	0.0677787	0.139364	3.36138e-10
chr1:25080565-25080980	0.00059341	0.4388	-0.246034	TRUE	FALSE	0.0171383	0.0356768	0.00179338
chr1:25095648-25096049	0.000870946	0.475	-0.100083	TRUE	FALSE	0.0171763	-0.00665576	0.00251231
chr1:25099221-25100713	2.99911e-06	0.6166	0.475142	TRUE	FALSE	0.0443395	0.0578773	1.53303e-05
chr1:25101359-25102028	0.0995736	0.404	-0.388826	FALSE	FALSE	0.0123333	0.0352705	0.150002
chr1:25109629-25110165	0.000547164	0.236	-1.17474	TRUE	FALSE	0.0193809	0.0207133	0.00166911
chr1:25140127-25140728	0.201037	0.711	0.900246	FALSE	FALSE	0.00570092	-0.0311651	0.266865
chr1:25148724-25148999	0.281078	0.1094	-2.09688	FALSE	FALSE	0.00252268	0.0124495	0.34806
chr1:25204829-25205192	0.0164455	0.087	-2.35083	TRUE	FALSE	0.0114222	0.00815146	0.0323742
chr1:25231861-25233676	0.438588	0.7556	1.12871	FALSE	FALSE	0.0251886	-0.0302532	0.487934
chr1:25239293-25241504	0.0595799	0.7596	1.15049	FALSE	FALSE	0.0468088	0.0405176	0.0973792
chr1:25246036-25248244	0.144828	0.7254	0.971408	FALSE	FALSE	0.014556	-0.0647406	0.204287
chr1:25267743-25268398	0.0663674	0.4974	-0.0104001	FALSE	FALSE	-0.0134776	-0.0021975	0.106722
chr1:25336866-25337267	0.293517	0.2466	-1.11683	FALSE	FALSE	0.00323982	-0.0114238	0.360531
chr1:25338053-25339523	0.164783	0.8136	1.47357	FALSE	FALSE	-0.00499089	-0.064898	0.227142
chr1:25429746-25431889	0.00745839	0.6302	0.533075	TRUE	FALSE	-0.0415764	-0.0489868	0.0162786
chr1:25435079-25435923	0.0249939	0.2734	-0.97744	TRUE	FALSE	0.0121157	0.043042	0.0463538
chr1:25473683-25474061	0.00649953	0.3236	-0.737276	TRUE	FALSE	0.0133703	0.0170257	0.0144611
chr1:25474622-25474968	0.000391425	0.363	-0.562367	TRUE	FALSE	0.0170101	0.0193661	0.00124226
chr1:25503750-25504219	0.0578588	0.536	0.14425	FALSE	FALSE	0.0109513	0.0252348	0.0950292
chr1:25520433-25521052	0.00161374	0.451	-0.196631	TRUE	FALSE	0.0202027	-0.00319762	0.00431313
chr1:25543119-25545076	0.312006	0.7252	0.970404	FALSE	FALSE	0.0161349	-0.0409861	0.378422
chr1:25549303-25550501	0.00780838	0.8148	1.48151	TRUE	FALSE	-0.0280857	-0.0658208	0.0169371
chr1:25556228-25557409	1.23462e-09	0.5928	0.375553	TRUE	FALSE	0.056689	0.0630398	1.04001e-08
chr1:25559933-25560563	0.419504	0.4948	-0.0208007	FALSE	FALSE	-0.00118884	-0.00838062	0.472384
chr1:25561398-25564076	0.000828777	0.9388	2.73046	TRUE	TRUE	0.0579349	0.0385189	0.00240409
chr1:25565055-25565767	1.65095e-05	0.601	0.409634	TRUE	FALSE	0.0286794	0.0158672	7.25371e-05
chr1:25566510-25566995	0.00216029	0.511	0.0440071	TRUE	FALSE	0.0187203	0.022835	0.00554923
chr1:25572532-25573174	0.00908789	0.4906	-0.0376044	TRUE	FALSE	0.0175939	0.0280263	0.0193297
chr1:25580981-25581197	0.124652	0.1134	-2.05647	FALSE	FALSE	0.00479396	0.0143428	0.180667
chr1:25608369-25609023	0.295313	0.5718	0.289199	FALSE	FALSE	0.00721024	0.0179148	0.362239
chr1:25614558-25619670	0.374186	0.6082	0.439752	FALSE	FALSE	0.0566816	-0.0356369	0.433931
chr1:25621928-25622896	0.000233197	0.5674	0.271251	TRUE	FALSE	0.0242795	0.0377016	0.000786606
chr1:25629143-25629419	0.460732	0.2364	-1.17252	FALSE	FALSE	0.000469924	0.0140736	0.506248
chr1:25632001-25632503	8.88985e-05	0.349	-0.623438	TRUE	FALSE	0.0208017	0.0318352	0.000332591
chr1:25642171-25643252	1.91812e-14	0.9224	2.47541	TRUE	FALSE	0.0926142	0.0527949	2.53848e-13
chr1:25668959-25669233	0.000986464	0.3054	-0.821714	TRUE	FALSE	0.0146629	0.0292613	0.00279842
chr1:25675797-25677599	6.51152e-15	0.8862	2.0525	TRUE	FALSE	0.0870221	0.0443768	8.92827e-14
chr1:25697792-25698182	0.000378166	0.314	-0.781485	TRUE	FALSE	0.0171003	0.02594	0.00120583
chr1:25704283-25704765	3.47679e-06	0.4932	-0.0272017	TRUE	FALSE	0.0291072	0.0262785	1.75634e-05
chr1:25711466-25711960	3.32867e-05	0.299	-0.852064	TRUE	FALSE	0.0296961	0.0230278	0.000137188
chr1:25730773-25731080	0.0289965	0.1518	-1.72055	FALSE	FALSE	0.00854763	-0.00583274	0.0527089
chr1:25754686-25755298	5.15663e-07	0.5502	0.201479	TRUE	FALSE	0.0339822	0.0400168	3.01718e-06
chr1:25766258-25766675	0.00290919	0.4188	-0.327701	TRUE	FALSE	0.0140166	0.0110512	0.00718499
chr1:25771246-25771753	0.121748	0.5992	0.402133	FALSE	FALSE	0.00779164	0.00197463	0.177144
chr1:25774339-25775940	6.97999e-21	0.9564	3.08812	TRUE	TRUE	0.143031	-0.00814918	1.33901e-19
chr1:25796227-25798344	1.23652e-09	0.7824	1.27971	TRUE	FALSE	0.0820365	0.167561	1.04146e-08
chr1:25799248-25800975	0.209239	0.6154	0.470069	FALSE	FALSE	0.0181556	0.0276022	0.275665
chr1:25809498-25811429	0.483497	0.6116	0.454043	FALSE	FALSE	0.00376955	0.0355876	0.524103
chr1:25816994-25817186	1	0.0682	-2.61467	FALSE	FALSE	0	0.00647055	1
chr1:25819126-25821650	0.170406	0.8678	1.88165	FALSE	FALSE	0.00488792	-0.0387169	0.233522
chr1:25858725-25860501	0.439845	0.745	1.07212	FALSE	FALSE	0.0119998	-0.0211393	0.489037
chr1:25874723-25876378	0.413617	0.7894	1.32131	FALSE	FALSE	0.00330115	-0.0428591	0.46721
chr1:25895127-25895866	0.301179	0.7708	1.21283	FALSE	FALSE	-0.00350075	-0.0676584	0.367819
chr1:25904893-25907440	0.0609336	0.7814	1.27384	FALSE	FALSE	-0.00683973	-0.211162	0.0992
chr1:25918005-25918399	0.00124962	0.2714	-0.987531	TRUE	FALSE	0.0161832	0.0138178	0.00344284
chr1:25922361-25923880	5.03833e-07	0.745	1.07212	TRUE	FALSE	0.0711172	0.000744194	2.9506e-06
chr1:25931534-25931866	0.00769727	0.3694	-0.534792	TRUE	FALSE	0.0113985	0.0298266	0.0167237
chr1:25971073-25971917	0.486829	0.8216	1.52723	FALSE	FALSE	0.000458877	-0.0249809	0.526457
chr1:25990485-25991467	2.95544e-10	0.6368	0.561502	TRUE	FALSE	0.0580575	0.0867758	2.66138e-09
chr1:25996889-25998936	0.345917	0.6894	0.797316	FALSE	FALSE	0.0397029	0.00504822	0.40939
chr1:26015300-26015803	2.34095e-06	0.4722	-0.111315	TRUE	FALSE	0.0314021	0.0893397	1.22226e-05
chr1:26016784-26017542	1.13052e-05	0.5532	0.213609	TRUE	FALSE	0.0296725	0.00421145	5.13043e-05
chr1:26034710-26036733	0.197569	0.8	1.38629	FALSE	FALSE	0.03817	-0.100632	0.263271
chr1:26104909-26105349	0.138683	0.1456	-1.76954	FALSE	FALSE	0.0074685	-0.00200388	0.19715
chr1:26110595-26112706	0.309099	0.6932	0.815122	FALSE	FALSE	0.0219536	-0.0286471	0.37556
chr1:26126232-26127145	2.42944e-20	0.8628	1.83874	TRUE	FALSE	0.127086	0.12517	4.53937e-19
chr1:26145020-26145548	0.00463202	0.3204	-0.751934	TRUE	FALSE	0.0225541	0.0116378	0.0107946
chr1:26152525-26153013	2.36951e-06	0.4604	-0.158732	TRUE	FALSE	0.0326137	0.105841	1.23488e-05
chr1:26161358-26162304	0.206865	0.5438	0.17565	FALSE	FALSE	0.0095389	0.051562	0.273076
chr1:26163983-26164793	0.489034	0.3224	-0.742764	FALSE	FALSE	0.000872298	0.0130013	0.528211
chr1:26169401-26170986	0.261671	0.7826	1.28088	FALSE	FALSE	-0.00240574	-0.0424516	0.329138
chr1:26201201-26202386	1.10675e-07	0.6278	0.52279	TRUE	FALSE	0.0461645	0.0750532	7.21413e-07
chr1:26225031-26225951	0.00490711	0.6466	0.604127	TRUE	FALSE	0.0238939	0.0823199	0.0113522
chr1:26233531-26235448	0.0201421	0.8364	1.63168	TRUE	FALSE	-0.020734	-0.163053	0.038542
chr1:26259618-26260041	0.000246421	0.4512	-0.195823	TRUE	FALSE	0.0204263	0.0585114	0.000826293
chr1:26274729-26276715	1.52353e-13	0.9022	2.22191	TRUE	FALSE	0.105433	0.306914	1.87521e-12
chr1:26278767-26282797	0.000600129	0.7682	1.19818	TRUE	FALSE	0.0843793	-0.043081	0.00181006
chr1:26283646-26286106	0.00651485	0.8662	1.86777	TRUE	FALSE	0.0534961	0.122136	0.014488
chr1:26286905-26291269	2.6768e-15	0.8368	1.63461	TRUE	FALSE	-0.189969	-0.10074	3.75593e-14
chr1:26305619-26308844	0.00222403	0.7684	1.1993	TRUE	FALSE	0.0817983	0.0796543	0.00569459
chr1:26315149-26315918	2.21314e-09	0.6096	0.445631	TRUE	FALSE	-0.0587841	0.0496917	1.8102e-08
chr1:26317317-26319927	0.265416	0.7214	0.951417	FALSE	FALSE	-0.00349237	0.034974	0.332813
chr1:26320853-26321992	0.162065	0.7076	0.883756	FALSE	FALSE	-0.00848034	-0.033625	0.224098
chr1:26335868-26337946	0.00523369	0.8566	1.78733	TRUE	FALSE	-0.0337134	-0.0392733	0.011998
chr1:26358675-26360986	0.00445968	0.9194	2.43422	TRUE	FALSE	0.036935	0.0241792	0.0104338
chr1:26363691-26364287	0.00486215	0.6094	0.444791	TRUE	FALSE	0.0253096	0.000484586	0.0112579
chr1:26373225-26373719	1	0.5408	0.163564	FALSE	FALSE	0	0.0403274	1
chr1:26378016-26378945	4.97748e-11	0.8746	1.94226	TRUE	FALSE	0.0890925	0.0175067	4.86214e-10
chr1:26391474-26391891	0.0039495	0.216	-1.28913	TRUE	FALSE	0.0148147	0.0274328	0.00938371
chr1:26396252-26396665	0.1008	0.2884	-0.903168	FALSE	FALSE	0.00767775	0.0348808	0.151555
chr1:26408499-26408956	0.257522	0.4466	-0.214418	FALSE	FALSE	0.00476945	0.0344736	0.325058
chr1:26416988-26417454	0.0254858	0.4584	-0.166786	TRUE	FALSE	0.0144198	-0.0261517	0.0471148
chr1:26431717-26432892	0.491489	0.6354	0.555454	FALSE	FALSE	0.0209312	0.00366884	0.530173
chr1:26470236-26473635	0.0950398	0.5144	0.0576159	FALSE	FALSE	0.00686119	-0.0409665	0.144366
chr1:26499912-26501828	0.0086059	0.8568	1.78896	TRUE	FALSE	-0.0467482	-0.179307	0.018443
chr1:26529162-26532127	0.143187	0.7216	0.952412	FALSE	FALSE	-0.00949129	0.0159801	0.202331
chr1:26537754-26539116	0.279014	0.8202	1.5177	FALSE	FALSE	-0.00457899	0.0787322	0.346155
chr1:26539787-26540809	0.179629	0.446	-0.216846	FALSE	FALSE	-0.00649665	-0.020076	0.243842
chr1:26541341-26543678	0.0031028	0.9316	2.61153	TRUE	TRUE	-0.0457871	0.0918345	0.00760468
chr1:26545323-26546760	0.00357008	0.676	0.73545	TRUE	FALSE	0.0566558	0.103374	0.0085941
chr1:26553966-26554421	0.0128338	0.3	-0.847298	TRUE	FALSE	0.0114745	0.03503	0.0261079
chr1:26582737-26583163	5.49249e-05	0.4338	-0.266364	TRUE	FALSE	0.0232772	0.0739379	0.000215571
chr1:26597581-26597935	0.140511	0.083	-2.40227	FALSE	FALSE	0.00566803	0.00770976	0.199183
chr1:26602343-26602754	0.458519	0.1044	-2.14926	FALSE	FALSE	-0.000490239	0.0061589	0.504451
chr1:26619933-26621998	0.0554037	0.6758	0.734537	FALSE	FALSE	-0.00986878	-0.0636079	0.0916016
chr1:26627914-26628414	2.52196e-06	0.6168	0.475988	TRUE	FALSE	-0.0317844	0.0442085	1.30716e-05
chr1:26639586-26640205	2.78227e-05	0.4426	-0.230617	TRUE	FALSE	0.0237809	0.0702515	0.00011656
chr1:26647815-26648713	6.00641e-09	0.4872	-0.0512112	TRUE	FALSE	0.0452668	0.124455	4.64649e-08
chr1:26677211-26677984	0.0457218	0.5724	0.29165	FALSE	FALSE	0.0177972	0.0531804	0.0778525
chr1:26692093-26693631	0.235423	0.7222	0.955401	FALSE	FALSE	0.0264635	0.100671	0.302859
chr1:26694884-26698610	7.74668e-05	0.4044	-0.387165	TRUE	FALSE	-0.102796	-0.130721	0.000293965
chr1:26721858-26722055	0.161404	0.0838	-2.3918	FALSE	FALSE	0.00398146	-0.0123311	0.223346
chr1:26723259-26723978	0.387835	0.3932	-0.433881	FALSE	FALSE	0.00274031	-0.00149022	0.445673
chr1:26739299-26739876	0.0648736	0.5278	0.111315	FALSE	FALSE	0.0104097	0.0232752	0.104697
chr1:26743666-26744894	0.293137	0.7768	1.24711	FALSE	FALSE	-0.00364423	-0.0130842	0.360139
chr1:26784015-26784355	0.00214909	0.2342	-1.18475	TRUE	FALSE	0.0137981	0.0302972	0.0055267
chr1:26785970-26789617	0.268495	0.8458	1.70203	FALSE	FALSE	0.0184337	0.0221506	0.335851
chr1:26799929-26800604	1.0564e-06	0.5924	0.373896	TRUE	FALSE	0.0334785	0.0255667	5.86392e-06
chr1:26809992-26810512	0.0138031	0.5326	0.130585	TRUE	FALSE	0.0194323	0.0672843	0.027834
chr1:26820604-26821437	9.1854e-15	0.6784	0.746429	TRUE	FALSE	-0.0911195	-0.0346263	1.24669e-13
chr1:26826057-26827729	0.182814	0.8774	1.96804	FALSE	FALSE	0.0301033	-0.161108	0.247333
chr1:26828387-26829368	0.0528808	0.5766	0.308831	FALSE	FALSE	0.0151462	0.0344525	0.0879958
chr1:26833104-26834246	0.00298154	0.8734	1.93136	TRUE	FALSE	-0.0418198	-0.0508849	0.00734014
chr1:26838838-26839304	1.96349e-06	0.567	0.269622	TRUE	FALSE	-0.0256877	-0.0461014	1.03862e-05
chr1:26853047-26853510	0.209263	0.3562	-0.591896	FALSE	FALSE	-0.00518973	-0.0273552	0.275685
chr1:26862832-26863114	0.0202594	0.1544	-1.7005	TRUE	FALSE	-0.00996934	0.00888854	0.0387324
chr1:26863822-26866290	0.000320588	0.8382	1.6449	TRUE	FALSE	-0.0649976	-0.139947	0.00104311
chr1:26877906-26878382	0.418887	0.295	-0.871222	FALSE	FALSE	-0.00114161	-0.0143704	0.471797
chr1:26889515-26890958	0.494216	0.7734	1.22761	FALSE	FALSE	0.00785805	-0.00678688	0.532384
chr1:26899819-26901071	0.318003	0.6102	0.448153	FALSE	FALSE	0.0144441	0.0190133	0.383862
chr1:26921104-26922480	0.302654	0.8044	1.41402	FALSE	FALSE	0.0109948	-0.0904505	0.369236
chr1:26932506-26932958	0.209725	0.5416	0.166786	FALSE	FALSE	-0.00495686	0.0500809	0.276134
chr1:26959680-26960788	0.164326	0.8424	1.67619	FALSE	FALSE	-0.00974841	-0.0330144	0.226644
chr1:26991247-26991818	0.00131603	0.4738	-0.104896	TRUE	FALSE	0.0221744	0.0624848	0.00360272
chr1:26992889-26994915	0.00101119	0.6974	0.834947	TRUE	FALSE	-0.0433443	-0.00789255	0.00286166
chr1:26997563-26998256	0.158491	0.7202	0.945454	FALSE	FALSE	-0.00865493	-0.0539501	0.220017
chr1:27000710-27002590	0.0719166	0.948	2.90311	FALSE	TRUE	0.0240245	0.159548	0.114203
chr1:27012310-27013507	0.0299215	0.8228	1.53543	FALSE	FALSE	0.0295694	0.202158	0.0541381
chr1:27015226-27015524	0.103831	0.316	-0.772216	FALSE	FALSE	0.00613377	0.0248096	0.15532
chr1:27031666-27032032	0.00403601	0.3582	-0.583185	TRUE	FALSE	0.0131138	0.0335358	0.00956527
chr1:27044469-27045197	0.00749993	0.404	-0.388826	TRUE	FALSE	0.024573	0.0402474	0.0163565
chr1:27045880-27046280	0.125382	0.1096	-2.09483	FALSE	FALSE	-0.00623001	0.0121109	0.181571
chr1:27067715-27067951	0.0207735	0.408	-0.372239	TRUE	FALSE	0.0087805	0.0379963	0.0395535
chr1:27097348-27097869	0.0159396	0.6156	0.470914	TRUE	FALSE	0.0199073	0.0609921	0.0315272
chr1:27098798-27099983	0.0186587	0.5342	0.137014	TRUE	FALSE	0.0186814	0.124079	0.036079
chr1:27102609-27103289	0.0672618	0.3184	-0.761135	FALSE	FALSE	0.0141388	0.0361112	0.107903
chr1:27106492-27107285	6.24515e-07	0.6686	0.70186	TRUE	FALSE	-0.0330483	-0.0561062	3.60152e-06
chr1:27111641-27112671	1.68956e-11	0.8142	1.47754	TRUE	FALSE	0.0920716	0.222144	1.73526e-10
chr1:27113869-27114216	0.00208448	0.32	-0.753772	TRUE	FALSE	0.0138883	-0.000456147	0.00537909
chr1:27116502-27117163	1.45547e-08	0.5066	0.0264015	TRUE	FALSE	0.0514006	0.153544	1.0687e-07
chr1:27119759-27120258	1.29716e-05	0.4484	-0.207137	TRUE	FALSE	0.0281901	0.0850529	5.82254e-05
chr1:27132241-27132478	0.0356905	0.2164	-1.28677	FALSE	FALSE	-0.00768372	0.024596	0.0628662
chr1:27133951-27134414	0.0657494	0.4442	-0.224134	FALSE	FALSE	0.00961153	0.0565133	0.105864
chr1:27135661-27138298	1.04888e-11	0.8876	2.06646	TRUE	FALSE	0.109855	0.197479	1.09753e-10
chr1:27142536-27142855	0.0065675	0.277	-0.959392	TRUE	FALSE	0.0118499	0.0316881	0.014587
chr1:27149390-27149785	0.0061412	0.163	-1.63607	TRUE	FALSE	0.0120305	0.0262152	0.0137699
chr1:27152813-27155923	0.0873665	0.7754	1.23906	FALSE	FALSE	-0.00971248	-0.0205889	0.134504
chr1:27161508-27162124	9.89232e-23	0.6908	0.803862	TRUE	FALSE	-0.0853543	-0.0451729	2.04051e-21
chr1:27197898-27198337	0.0487369	0.1688	-1.59416	FALSE	FALSE	-0.0102073	0.00778463	0.0821204
chr1:27233525-27235941	0.0381757	0.7386	1.0387	FALSE	FALSE	-0.018397	-0.1262	0.0666461
chr1:27252751-27252967	3.8244e-10	0.18	-1.51635	TRUE	FALSE	-0.0253215	-0.0214502	3.39836e-09
chr1:27284630-27285090	0.148627	0.3276	-0.71906	FALSE	FALSE	0.00754443	-0.00239626	0.208699
chr1:27296624-27297067	0.399924	0.1668	-1.60848	FALSE	FALSE	0.00172872	0.017172	0.4558
chr1:27299944-27301244	0.0333465	0.6546	0.639321	FALSE	FALSE	0.0255314	0.0980748	0.0593099
chr1:27321682-27322876	0.194369	0.6796	0.751934	FALSE	FALSE	0.0467403	0.0201957	0.259826
chr1:27332713-27333203	0.115482	0.4716	-0.113722	FALSE	FALSE	0.00937359	-0.00868753	0.169664
chr1:27341179-27344079	0.00015253	0.8508	1.74089	TRUE	FALSE	-0.0663028	-0.0956477	0.000539679
chr1:27349054-27350197	0.490826	0.5214	0.0856523	FALSE	FALSE	0.000948228	0.0196083	0.529594
chr1:27356415-27358242	0.172752	0.847	1.71126	FALSE	FALSE	0.0202176	-0.000923127	0.236203
chr1:27359876-27361896	0.138039	0.7518	1.10824	FALSE	FALSE	-0.0109044	-0.0528535	0.196395
chr1:27365021-27367445	0.359818	0.7144	0.916851	FALSE	FALSE	0.0206326	0.0352527	0.421416
chr1:27369242-27370221	6.36316e-07	0.7548	1.12438	TRUE	FALSE	-0.0462255	0.0502884	3.66491e-06
chr1:27382921-27383623	0.334259	0.2406	-1.14939	FALSE	FALSE	0.0034153	0.0225365	0.398703
chr1:27388363-27388850	0.356239	0.3304	-0.706376	FALSE	FALSE	0.00311577	0.0112353	0.418438
chr1:27391503-27393943	0.417775	0.7086	0.888594	FALSE	FALSE	0.0192742	-0.0147216	0.470803
chr1:27395250-27396040	0.437952	0.5578	0.232238	FALSE	FALSE	-0.000567946	0.00221252	0.487433
chr1:27402246-27404119	2.71696e-07	0.8216	1.52723	TRUE	FALSE	-0.0620401	-0.0724079	1.66406e-06
chr1:27416479-27416888	0.110169	0.1272	-1.92595	FALSE	FALSE	-0.00682399	-0.00796781	0.163075
chr1:27421921-27422496	0.000180105	0.6532	0.633135	TRUE	FALSE	0.0281327	0.00469665	0.000626324
chr1:27427346-27427734	4.06924e-07	0.411	-0.359833	TRUE	FALSE	-0.0248988	-0.0312746	2.42426e-06
chr1:27428454-27428920	0.176728	0.2	-1.38629	FALSE	FALSE	0.00511202	0.0226489	0.240524
chr1:27430829-27431441	0.00226118	0.5712	0.286749	TRUE	FALSE	0.0242457	0.0334916	0.0057769
chr1:27435541-27436986	0.126009	0.8072	1.43192	FALSE	FALSE	-0.011246	0.0483442	0.182299
chr1:27455422-27455821	0.00123829	0.3392	-0.666861	TRUE	FALSE	0.0162735	0.0258318	0.0034133
chr1:27487987-27490919	0.115999	0.7194	0.941487	FALSE	FALSE	0.0563907	0.0882719	0.17031
chr1:27491689-27492200	4.32108e-18	0.6004	0.407132	TRUE	FALSE	-0.0546583	-0.0473697	7.23026e-17
chr1:27513570-27514330	0.000542695	0.4352	-0.260666	TRUE	FALSE	0.0210818	0.0494395	0.00165702
chr1:27521205-27524295	1.52603e-12	0.9182	2.41814	TRUE	FALSE	0.113443	0.0752941	1.73546e-11
chr1:27525266-27529338	2.62362e-19	0.891	2.101	TRUE	FALSE	-0.176158	-0.2197	4.67256e-18
chr1:27555689-27557902	0.0302336	0.7418	1.05535	FALSE	FALSE	0.0302393	0.092877	0.0545939
chr1:27564144-27564573	1	0.3256	-0.728154	FALSE	FALSE	0	0.0317583	1
chr1:27567944-27569906	0.0901692	0.8316	1.59701	FALSE	FALSE	-0.01365	-0.104997	0.138169
chr1:27575271-27576898	1.80406e-05	0.855	1.77437	TRUE	FALSE	-0.0412222	-0.118676	7.87218e-05
chr1:27599121-27599641	0.300356	0.2458	-1.12114	FALSE	FALSE	0.00314954	-0.00916497	0.367041
chr1:27601564-27604664	0.0421053	0.8528	1.75673	FALSE	FALSE	-0.0210823	-0.185433	0.0725033
chr1:27606147-27606808	0.374602	0.2998	-0.84825	FALSE	FALSE	-0.00209669	0.0030368	0.434286
chr1:27608508-27610071	0.00130436	0.6662	0.691048	TRUE	FALSE	-0.0329885	0.0249788	0.00357895
chr1:27618171-27618999	1.60012e-05	0.7158	0.923723	TRUE	FALSE	0.0419257	0.0529263	7.04559e-05
chr1:27622974-27623999	0.00547834	0.2952	-0.870261	TRUE	FALSE	0.0181499	0.0427424	0.0124802
chr1:27624811-27627314	0.218701	0.9422	2.79123	FALSE	TRUE	-0.00456731	0.144416	0.285465
chr1:27631008-27637385	6.42623e-06	0.8838	2.02892	TRUE	FALSE	-0.0841567	-0.030658	3.07021e-05
chr1:27643668-27644477	0.238071	0.5944	0.382185	FALSE	FALSE	0.00783799	-0.0185887	0.305585
chr1:27650427-27651028	1.23015e-05	0.4694	-0.122553	TRUE	FALSE	0.0314637	0.0982838	5.54289e-05
chr1:27656130-27656423	0.03033	0.285	-0.919793	FALSE	FALSE	0.00903698	0.0239127	0.0547444
chr1:27658738-27660786	3.96139e-06	0.7734	1.22761	TRUE	FALSE	-0.0848535	0.00685704	1.97574e-05
chr1:27662418-27663613	0.491941	0.7776	1.25173	FALSE	FALSE	0.00846637	-0.074819	0.530495
chr1:27666925-27667243	0.00167815	0.3978	-0.41464	TRUE	FALSE	0.0133087	0.0326721	0.00445923
chr1:27669057-27669788	0.0115111	0.6944	0.820771	TRUE	FALSE	0.0248388	-0.0104151	0.0237566
chr1:27671242-27672802	0.0118315	0.748	1.08797	TRUE	FALSE	0.0450008	0.118026	0.0243328
chr1:27724945-27726930	0.011679	0.7852	1.29623	TRUE	FALSE	-0.0426546	-0.0924658	0.0240645
chr1:27771963-27774211	0.0178713	0.752	1.10931	TRUE	FALSE	-0.0237503	-0.0732303	0.0347599
chr1:27779827-27780205	0.00509985	0.3974	-0.41631	TRUE	FALSE	0.0133323	0.0501152	0.0117359
chr1:27830245-27831483	0.425622	0.7792	1.26101	FALSE	FALSE	0.0029502	-0.0623882	0.477467
chr1:27857800-27859332	0.189614	0.691	0.804799	FALSE	FALSE	0.0155241	0.0947052	0.254723
chr1:27862674-27864737	2.45672e-06	0.845	1.69591	TRUE	FALSE	0.0733209	0.264328	1.27604e-05
chr1:27868649-27870063	0.00309998	0.7162	0.92569	TRUE	FALSE	0.0480998	0.0382712	0.00759869
chr1:27872050-27875763	0.035176	0.845	1.69591	FALSE	FALSE	-0.0190068	-0.0462431	0.0620749
chr1:27878041-27878308	0.472706	0.1802	-1.51499	FALSE	FALSE	-0.000342571	-0.00993654	0.515689
chr1:27882195-27882522	0.00598281	0.1092	-2.09894	TRUE	FALSE	0.01118	0.00713101	0.0134613
chr1:27883803-27888548	8.50753e-13	0.8814	2.00575	TRUE	FALSE	0.147266	0.212451	9.88887e-12
chr1:27890475-27892078	1.75564e-12	0.8194	1.51229	TRUE	FALSE	-0.0917	-0.0410992	1.9832e-11
chr1:27904420-27904988	2.0415e-08	0.4766	-0.0936684	TRUE	FALSE	0.0472242	0.159901	1.47024e-07
chr1:27913919-27915393	0.0826063	0.9114	2.33085	FALSE	FALSE	0.0605823	-0.139158	0.128285
chr1:27931656-27932072	0.00164239	0.4052	-0.383844	TRUE	FALSE	0.0164017	0.0358513	0.00437703
chr1:27934963-27935335	0.0341102	0.066	-2.64982	FALSE	FALSE	0.0092555	0.000268199	0.0604875
chr1:27940162-27940794	2.90983e-05	0.4132	-0.350752	TRUE	FALSE	0.0395785	0.0402013	0.000121384
chr1:27943168-27944506	1.12663e-20	0.681	0.758371	TRUE	FALSE	0.114172	0.241811	2.13075e-19
chr1:27959260-27961938	0.476938	0.7994	1.38255	FALSE	FALSE	0.019221	-0.0765994	0.519104
chr1:27979109-27980036	2.17889e-05	0.5802	0.323594	TRUE	FALSE	0.0357016	0.0616457	9.35565e-05
chr1:27992205-27992683	0.00177637	0.5094	0.0376044	TRUE	FALSE	0.0210911	0.0409455	0.00468599
chr1:27993316-27993599	0.00150708	0.2884	-0.903168	TRUE	FALSE	0.0135795	0.0329343	0.00406217
chr1:28056196-28056632	0.0153137	0.3646	-0.555454	TRUE	FALSE	-0.0125022	-0.0125034	0.0304435
chr1:28062795-28063102	0.00105742	0.366	-0.549416	TRUE	FALSE	0.0144823	0.0431128	0.00297649
chr1:28087676-28089279	0.14917	0.9018	2.21739	FALSE	FALSE	-0.0080579	-0.121662	0.209312
chr1:28091171-28091623	0.468885	0.2306	-1.20493	FALSE	FALSE	-0.000262451	0.0262286	0.51264
chr1:28110975-28111709	0.017255	0.9642	3.29335	TRUE	TRUE	-0.0219645	0.0830153	0.0337293
chr1:28112662-28113382	1.06059e-06	0.495	-0.0200007	TRUE	FALSE	0.0410567	0.134578	5.88537e-06
chr1:28115160-28115755	1.36251e-08	0.5334	0.133799	TRUE	FALSE	0.0483075	0.136092	1.00432e-07
chr1:28123441-28123829	0.00253126	0.4134	-0.349928	TRUE	FALSE	0.0152281	0.0387048	0.00637106
chr1:28126769-28128014	0.280356	0.6796	0.751934	FALSE	FALSE	0.00552456	0.0754802	0.347391
chr1:28135333-28136003	3.79961e-08	0.7162	0.92569	TRUE	FALSE	-0.0444621	0.0682709	2.64398e-07
chr1:28139246-28139789	4.46395e-07	0.4544	-0.182908	TRUE	FALSE	0.036947	0.120885	2.63941e-06
chr1:28156813-28157206	0.000987252	0.4238	-0.307193	TRUE	FALSE	0.0168152	0.0493867	0.00280025
chr1:28169169-28169860	4.6011e-07	0.801	1.39256	TRUE	FALSE	0.0451951	0.0354152	2.71342e-06
chr1:28172403-28173351	2.13659e-42	0.909	2.30149	TRUE	FALSE	-0.137413	-0.231447	7.75806e-41
chr1:28174540-28175460	0.00127891	0.4946	-0.0216008	TRUE	FALSE	0.0266309	0.143784	0.003515
chr1:28176411-28176998	2.14242e-17	0.9022	2.22191	TRUE	FALSE	-0.073884	0.00247762	3.44213e-16
chr1:28199302-28200234	9.24116e-11	0.8234	1.53955	TRUE	FALSE	0.0632792	0.00473516	8.78955e-10
chr1:28208854-28209234	0.0816694	0.1268	-1.92955	FALSE	FALSE	0.00765413	0.00528728	0.127061
chr1:28232423-28233501	0.367441	0.6452	0.598006	FALSE	FALSE	0.00842003	0.018254	0.428232
chr1:28235420-28237273	0.327465	0.7288	0.988543	FALSE	FALSE	0.00814056	-0.0116845	0.392566
chr1:28243808-28244947	0.132821	0.6232	0.503153	FALSE	FALSE	0.0104375	-0.0315182	0.19036
chr1:28245707-28249804	0.361919	0.7032	0.862583	FALSE	FALSE	0.0510997	-0.0560245	0.423304
chr1:28250749-28251051	1	0.3412	-0.657951	FALSE	FALSE	0	0.0416053	1
chr1:28256135-28256720	2.38646e-07	0.4614	-0.154708	TRUE	FALSE	0.038572	0.074193	1.47374e-06
chr1:28258610-28260814	0.197992	0.7338	1.01399	FALSE	FALSE	0.0536917	0.0475811	0.26372
chr1:28283043-28283444	0.000538349	0.4456	-0.218465	TRUE	FALSE	0.0184402	0.0623437	0.00164531
chr1:28284934-28285154	0.00596923	0.3168	-0.768517	TRUE	FALSE	0.01118	0.0459098	0.0134364
chr1:28313996-28314369	0.00292466	0.4126	-0.353227	TRUE	FALSE	0.014867	0.0553657	0.00721911
chr1:28315124-28315601	1.80453e-05	0.4572	-0.17162	TRUE	FALSE	0.026166	0.0702093	7.87328e-05
chr1:28326532-28326928	0.380937	0.373	-0.519368	FALSE	FALSE	-0.0015069	-0.00230701	0.43965
chr1:28328362-28329869	0.0960685	0.7422	1.05743	FALSE	FALSE	-0.0104709	-0.0211969	0.14572
chr1:28359644-28360028	0.41657	0.1794	-1.52042	FALSE	FALSE	0.00125372	0.0185755	0.469708
chr1:28369236-28370709	0.396357	0.805	1.41784	FALSE	FALSE	0.00539695	-0.0755248	0.452817
chr1:28409803-28410127	0.0493293	0.1716	-1.57433	FALSE	FALSE	-0.00834435	-0.0104983	0.0829979
chr1:28505293-28507263	0.205373	0.786	1.30098	FALSE	FALSE	0.0387547	-0.061498	0.271485
chr1:28517731-28519273	0.149538	0.763	1.1692	FALSE	FALSE	0.0344796	-0.035937	0.209743
chr1:28552243-28553946	0.0124339	0.7996	1.3838	TRUE	FALSE	-0.031266	-0.086363	0.0253891
chr1:28580393-28583245	0.00477617	0.7746	1.23447	TRUE	FALSE	-0.0358363	-0.0979492	0.0110841
chr1:28590178-28590398	0.00382642	0.2006	-1.38255	TRUE	FALSE	0.0112323	0.0167209	0.00913097
chr1:28591809-28592943	0.0709476	0.46	-0.160343	FALSE	FALSE	-0.013335	-0.0194608	0.112914
chr1:28640849-28641089	0.468356	0.078	-2.46984	FALSE	FALSE	-0.000290258	0.00838632	0.512237
chr1:28642239-28644336	0.140972	0.7152	0.920775	FALSE	FALSE	-0.000946323	-0.0167338	0.199741
chr1:28647640-28649497	0.152992	0.8988	2.18396	FALSE	FALSE	0.0146893	-0.146965	0.213692
chr1:28668253-28670306	0.0162063	0.7686	1.20042	TRUE	FALSE	-0.0285577	-0.0772405	0.0319903
chr1:28715115-28715432	0.00589539	0.3544	-0.599754	TRUE	FALSE	0.0121208	0.0387684	0.0132941
chr1:28736241-28738083	0.116871	0.7986	1.37757	FALSE	FALSE	-0.00509577	-0.135724	0.171398
chr1:28774958-28775789	0.0182448	0.7126	0.908045	TRUE	FALSE	0.0287055	-0.0288724	0.0353755
chr1:28785044-28785877	8.75505e-05	0.446	-0.216846	TRUE	FALSE	-0.0366797	-0.00571531	0.000327985
chr1:28875194-28875491	1	0.3848	-0.469224	FALSE	FALSE	0	0.0519798	1
chr1:28877104-28877603	0.0267614	0.247	-1.11468	TRUE	FALSE	-0.0144984	0.0319918	0.0491692
chr1:28881988-28882510	0.150163	0.2728	-0.980463	FALSE	FALSE	0.00889351	0.00283105	0.210479
chr1:28884691-28888366	0.140512	0.816	1.48948	FALSE	FALSE	-0.00694347	-0.0999034	0.199183
chr1:28889246-28889696	0.238213	0.1716	-1.57433	FALSE	FALSE	-0.0032981	-0.0169377	0.305741
chr1:28898547-28898801	0.193192	0.1472	-1.75673	FALSE	FALSE	0.00365832	0.0157568	0.258554
chr1:28913792-28915830	0.421492	0.7732	1.22647	FALSE	FALSE	0.0168628	-0.0950901	0.473948
chr1:28926698-28927391	0.00114466	0.6958	0.827377	TRUE	FALSE	-0.0347848	-0.045136	0.00318706
chr1:28927934-28928678	0.0266211	0.713	0.909999	TRUE	FALSE	-0.0139281	-0.0803421	0.0489314
chr1:29120925-29125341	0.00165081	0.8194	1.51229	TRUE	FALSE	-0.0453887	-0.111146	0.00439709
chr1:29177747-29178066	0.00146012	0.226	-1.23104	TRUE	FALSE	0.0147911	0.0260614	0.00394896
chr1:29179643-29179874	0.00320004	0.3156	-0.774067	TRUE	FALSE	0.0116837	0.0357898	0.00780856
chr1:29180872-29182789	0.0989086	0.7492	1.09435	FALSE	FALSE	-0.00221198	-0.0489085	0.149191
chr1:29202770-29203280	0.041647	0.5034	0.0136002	FALSE	FALSE	0.0143768	0.0590867	0.0718253
chr1:29230489-29231536	0.204919	0.7312	1.00072	FALSE	FALSE	0.0207728	-0.0300832	0.271006
chr1:29236020-29238614	0.130612	0.7692	1.2038	FALSE	FALSE	-0.00939505	-0.0325186	0.187746
chr1:29259498-29260317	0.185942	0.187	-1.46962	FALSE	FALSE	-0.00583602	0.017688	0.250805
chr1:30130571-30130901	1	0.4304	-0.280219	FALSE	FALSE	0	0.0461167	1
chr1:30191090-30191732	2.32338e-07	0.4284	-0.288382	TRUE	FALSE	0.0373604	0.0828963	1.4381e-06
chr1:30380363-30380694	0.211349	0.1764	-1.54093	FALSE	FALSE	0.00360601	-0.0132124	0.277827
chr1:30685344-30685608	0.156274	0.1478	-1.75196	FALSE	FALSE	0.00407174	-0.00370595	0.217467
chr1:30708068-30708474	0.0466481	0.0656	-2.65633	FALSE	FALSE	-0.00908092	0.00494371	0.0792147
chr1:30717504-30720213	0.0415731	0	-18.4207	FALSE	FALSE	0.0149058	-0.000678897	0.0717208
chr1:30723867-30724224	0.422284	0.0832	-2.39964	FALSE	FALSE	-0.000846269	0.00551932	0.474635
chr1:30729343-30729581	7.01623e-05	0.0542	-2.85935	TRUE	FALSE	-0.0158897	-0.00594797	0.000268756
chr1:30730238-30730683	8.21252e-32	0.2838	-0.92569	TRUE	FALSE	-0.062099	-0.0198003	2.29701e-30
chr1:30731843-30732913	3.32021e-09	0.4114	-0.358181	TRUE	FALSE	-0.0483727	-0.00229475	2.6596e-08
chr1:30740844-30741736	0.0256882	0.3086	-0.806673	TRUE	FALSE	-0.0129966	0.0248619	0.047437
chr1:30743355-30752763	1.16204e-10	0.784	1.28913	TRUE	FALSE	-0.194471	-0.139056	1.09273e-09
chr1:30753506-30758397	6.50568e-09	0.8984	2.17957	TRUE	FALSE	-0.179761	0.0360244	5.01102e-08
chr1:30758911-30764005	1.34932e-12	0.9336	2.64335	TRUE	TRUE	-0.108679	-0.269701	1.54105e-11
chr1:30765814-30766322	0.0753906	0.6136	0.46247	FALSE	FALSE	0.00885135	-0.0219169	0.118845
chr1:30769130-30769360	0.0408844	0.122	-1.97363	FALSE	FALSE	0.00697496	0.0144213	0.0706942
chr1:30779376-30780928	6.06365e-28	0.7702	1.20944	TRUE	FALSE	-0.146937	-0.0775247	1.50841e-26
chr1:30782243-30784025	0.438745	0.6994	0.844442	FALSE	FALSE	0.00488068	0.0149933	0.488063
chr1:30790861-30791105	6.13145e-17	0.2196	-1.268	TRUE	FALSE	-0.0375807	-0.0195535	9.57188e-16
chr1:30801657-30802166	0.156273	0.3834	-0.475142	FALSE	FALSE	-0.00739016	0.00266063	0.217467
chr1:30823168-30824865	0.0129591	0.6132	0.460783	TRUE	FALSE	0.0305777	0.254352	0.0263274
chr1:30840962-30841159	0.0154546	0.3036	-0.830213	TRUE	FALSE	0.00874254	0.0305799	0.0306966
chr1:30854078-30854553	0.462862	0.4812	-0.0752355	FALSE	FALSE	0.000873187	0.0224422	0.507821
chr1:30877496-30877914	0.000130359	0.4108	-0.360659	TRUE	FALSE	0.0198087	0.0650118	0.000469609
chr1:30891703-30892104	0.0334204	0.3332	-0.693747	FALSE	FALSE	-0.0095323	0.0130964	0.059418
chr1:30907515-30909526	6.23169e-07	0.6904	0.80199	TRUE	FALSE	-0.0577591	-0.022968	3.59481e-06
chr1:30911326-30911749	0.231754	0.3724	-0.521934	FALSE	FALSE	-0.00406336	0.0248056	0.299066
chr1:30912875-30913458	2.79793e-05	0.4924	-0.0304023	TRUE	FALSE	0.028266	0.0763646	0.000117116
chr1:30919008-30919481	0.000136306	0.4342	-0.264735	TRUE	FALSE	0.02093	0.0606321	0.000488227
chr1:30929152-30929847	0.00838143	0.4624	-0.150684	TRUE	FALSE	0.0187531	-0.00621446	0.0180156
chr1:30982906-30983303	0.00679956	0.4368	-0.254159	TRUE	FALSE	0.01328	0.0351881	0.0150361
chr1:31028069-31028527	0.0115175	0.527	0.108105	TRUE	FALSE	-0.0145313	0.0484416	0.0237666
chr1:31049684-31049982	0.32489	0.2792	-0.948433	FALSE	FALSE	-0.00201987	0.0248787	0.39017
chr1:31064780-31066315	0.0373634	0.8512	1.74404	FALSE	FALSE	-0.0161745	-0.0950704	0.0654276
chr1:31154564-31155852	0.002485	0.9184	2.4208	TRUE	FALSE	-0.0384027	-0.172878	0.0062723
chr1:31162578-31163075	0.175171	0.3726	-0.521079	FALSE	FALSE	0.0067699	0.00683849	0.238846
chr1:31170782-31171163	1	0.4252	-0.301463	FALSE	FALSE	0	0.0531938	1
chr1:31181448-31182634	0.160382	0.3706	-0.529644	FALSE	FALSE	0.00709304	0.0273999	0.222229
chr1:31296233-31298031	0.115018	0.938	2.71662	FALSE	TRUE	-0.00358379	-0.1714	0.169093
chr1:31373149-31373974	0.0439183	0.2848	-0.920775	FALSE	FALSE	0.0117259	-0.0116275	0.0751508
chr1:31394535-31395279	0.307332	0.6944	0.820771	FALSE	FALSE	-0.00374618	-0.0437508	0.373846
chr1:31412904-31414172	0.00529204	0.5756	0.304737	TRUE	FALSE	-0.0264548	-0.0137892	0.0121162
chr1:31422664-31423972	1.46185e-104	0.9058	2.2634	TRUE	FALSE	-0.185893	-0.148941	1.64095e-102
chr1:31483024-31483852	2.87216e-07	0.8758	1.95324	TRUE	FALSE	0.0536617	0.161092	1.75292e-06
chr1:31487277-31487487	0.0159067	0.1706	-1.58138	TRUE	FALSE	0.00950272	0.026811	0.0314769
chr1:31523629-31524927	1.03885e-17	0.5052	0.0208007	TRUE	FALSE	0.0956794	0.283596	1.69635e-16
chr1:31536033-31536406	1	0.419	-0.32688	FALSE	FALSE	0	0.0466167	1
chr1:31548812-31549566	0.421906	0.5148	0.0592173	FALSE	FALSE	0.00320516	0.0136878	0.474324
chr1:31587868-31588080	0.0633025	0.1944	-1.42167	FALSE	FALSE	0.00638098	0.02836	0.102521
chr1:31593948-31594387	0.462888	0.237	-1.1692	FALSE	FALSE	-0.00034765	0.0224501	0.507836
chr1:31605769-31606411	2.46063e-05	0.5996	0.403799	TRUE	FALSE	0.0354308	0.137855	0.000104451
chr1:31617692-31618527	0.493855	0.8726	1.92415	FALSE	FALSE	0.000725518	-0.109786	0.532072
chr1:31639486-31639926	0.000345523	0.363	-0.562367	TRUE	FALSE	0.0196138	0.0596548	0.00111478
chr1:31644067-31646123	0.278856	0.6732	0.722694	FALSE	FALSE	0.026292	-0.029538	0.346064
chr1:31663796-31664421	0.152681	0.2956	-0.868339	FALSE	FALSE	-0.00712859	0.0175643	0.21334
chr1:31669954-31670501	0.0136656	0.189	-1.45652	TRUE	FALSE	-0.0134193	0.00739002	0.0275924
chr1:31699384-31699716	0.0963099	0.1988	-1.39381	FALSE	FALSE	-0.00587817	0.00685157	0.146015
chr1:31705157-31705621	0.139439	0.4492	-0.203904	FALSE	FALSE	0.00641387	-0.00766863	0.198067
chr1:31714332-31715981	4.37103e-08	0.6094	0.444791	TRUE	FALSE	-0.0458449	-0.021655	3.01244e-07
chr1:31736721-31737029	0.00944962	0.1274	-1.92415	TRUE	FALSE	0.0100064	0.00515744	0.0200016
chr1:31739143-31739752	0.000675984	0.4526	-0.190171	TRUE	FALSE	-0.0206465	-0.000558853	0.00200842
chr1:31744432-31744870	3.02186e-41	0.4308	-0.278588	TRUE	FALSE	-0.0643036	-0.0364607	1.06701e-39
chr1:31745573-31746007	0.435701	0.3196	-0.755611	FALSE	FALSE	-0.000732375	-0.000899143	0.48575
chr1:31750769-31751447	0.382803	0.433	-0.269622	FALSE	FALSE	-0.00232956	0.0275198	0.44131
chr1:31760305-31761527	0.173957	0.6858	0.780556	FALSE	FALSE	-0.00901781	0.0521983	0.237524
chr1:31762408-31765354	0.000407616	0.8576	1.7955	TRUE	FALSE	-0.0492183	-0.0559172	0.00128706
chr1:31769040-31769401	1.38104e-14	0.4318	-0.274511	TRUE	FALSE	-0.0361363	-0.0357486	1.8493e-13
chr1:31771708-31773406	0.00637309	0.8008	1.3913	TRUE	FALSE	-0.0288121	-0.0420446	0.0142135
chr1:31784830-31785335	2.56492e-87	0.7776	1.25173	TRUE	FALSE	-0.115003	-0.0940282	2.16556e-85
chr1:31787827-31789834	0.462826	0.8492	1.72834	FALSE	FALSE	0.0283136	0.00596869	0.507796
chr1:31815369-31816357	0.0361653	0.3892	-0.450676	FALSE	FALSE	0.0180967	0.0550753	0.0635893
chr1:31826782-31827836	0.0977049	0.8356	1.62585	FALSE	FALSE	0.0182046	0.0144009	0.147772
chr1:31848161-31849246	0.00179068	0.8944	2.13649	TRUE	FALSE	0.0339804	0.00792606	0.00471804
chr1:31872892-31873283	0.000315619	0.2408	-1.1483	TRUE	FALSE	0.0187633	0.0191852	0.00102893
chr1:31888870-31889870	0.366844	0.7384	1.03767	FALSE	FALSE	0.0104871	0.0963534	0.427774
chr1:31904251-31905165	5.08059e-07	0.4698	-0.120947	TRUE	FALSE	0.0388284	0.110586	2.97417e-06
chr1:31920915-31921392	0.000133765	0.45	-0.200671	TRUE	FALSE	0.0230823	0.0798686	0.000480352
chr1:31922617-31922878	0.122852	0.1194	-1.99812	FALSE	FALSE	0.00519303	0.0178628	0.17853
chr1:31927294-31927571	0.0278632	0.2406	-1.14939	FALSE	FALSE	0.00863791	-0.0167638	0.0509299
chr1:31928683-31928996	0.440843	0.2026	-1.37012	FALSE	FALSE	-0.000718027	0.00830941	0.48974
chr1:31931673-31931924	0.018802	0.212	-1.31291	TRUE	FALSE	0.00972124	0.0289587	0.0363245
chr1:31932527-31933043	0.0669942	0.1806	-1.51229	FALSE	FALSE	0.00930274	0.00919717	0.107538
chr1:31934798-31935621	0.0645012	0.5392	0.157122	FALSE	FALSE	0.0112458	0.0323808	0.104193
chr1:31936648-31940804	0.0253002	0.6306	0.534792	TRUE	FALSE	0.00269828	-0.031307	0.0468364
chr1:31943623-31945230	0.0812627	0.8082	1.43836	FALSE	FALSE	0.0294824	0.0793263	0.126548
chr1:31953522-31953771	0.00464883	0.3508	-0.615525	TRUE	FALSE	0.011812	0.0341906	0.0108274
chr1:31954563-31955229	9.50135e-08	0.4852	-0.0592173	TRUE	FALSE	0.0472858	0.150846	6.25764e-07
chr1:31955842-31956667	0.000227626	0.7962	1.36271	TRUE	FALSE	0.0441674	0.14615	0.000770239
chr1:31957546-31958229	6.47373e-06	0.5106	0.0424064	TRUE	FALSE	0.0341197	0.0746617	3.0924e-05
chr1:31961576-31961917	0.0181997	0.1864	-1.47357	TRUE	FALSE	-0.0100596	0.00840865	0.0353007
chr1:31964026-31964548	0.317302	0.4906	-0.0376044	FALSE	FALSE	0.00450281	0.0129114	0.383228
chr1:31981384-31982606	0.00340429	0.7722	1.22078	TRUE	FALSE	0.0266638	0.0110898	0.00824721
chr1:31984690-31985885	0.176895	0.6476	0.608506	FALSE	FALSE	-0.00700543	-0.0543606	0.240699
chr1:32003527-32003953	0.336404	0.2706	-0.991581	FALSE	FALSE	-0.002543	0.0332016	0.400641
chr1:32005408-32005864	0.0165346	0.483	-0.0680262	TRUE	FALSE	0.0129805	0.0442126	0.0325293
chr1:32013012-32015439	0.0461885	0.7666	1.18921	FALSE	FALSE	-9.34515e-05	-0.0983963	0.0785633
chr1:32020477-32020735	0.175524	0.1204	-1.98865	FALSE	FALSE	0.00401943	0.0142567	0.239209
chr1:32045801-32046192	0.00235069	0.4392	-0.244409	TRUE	FALSE	0.0154087	0.0566951	0.00597014
chr1:32063379-32063768	0.421708	0.0816	-2.4208	FALSE	FALSE	-0.000965242	0.0104192	0.474132
chr1:32066115-32066997	1.43702e-06	0.5676	0.272066	TRUE	FALSE	0.050977	0.182065	7.77796e-06
chr1:32072245-32073866	0.0234319	0.889	2.08057	TRUE	FALSE	-0.0272382	-0.218721	0.0438654
chr1:32075739-32076117	0.000337396	0.3708	-0.528786	TRUE	FALSE	0.0173712	0.0376503	0.00109172
chr1:32107088-32109717	0.282715	0.882	2.01151	FALSE	FALSE	0.026677	-0.165765	0.349702
chr1:32112860-32113192	0.0124201	0.2248	-1.23791	TRUE	FALSE	0.0108948	0.0180388	0.0253679
chr1:32179208-32180891	0.469284	0.8006	1.39005	FALSE	FALSE	0.0314312	-0.0613477	0.512924
chr1:32196015-32196295	0.000916311	0.2076	-1.33945	TRUE	FALSE	0.0148434	0.0229333	0.00262621
chr1:32199661-32202209	0.0299619	0.9056	2.26106	FALSE	FALSE	-0.0255708	0.0597758	0.0541953
chr1:32205028-32206605	0.414095	0.765	1.18029	FALSE	FALSE	0.00411364	-0.0460765	0.467633
chr1:32208888-32209101	0.072291	0.0474	-3.00057	FALSE	FALSE	-0.0059541	-0.00195895	0.114711
chr1:32215550-32216209	0.302141	0.3666	-0.546831	FALSE	FALSE	0.00449354	0.0264191	0.368748
chr1:32221733-32223153	0.414545	0.8726	1.92415	FALSE	FALSE	0.00649792	-0.120481	0.467959
chr1:32239864-32241835	0.0685878	0.8574	1.79386	FALSE	FALSE	-0.0174288	-0.161761	0.1097
chr1:32247934-32249023	0.198277	0.8018	1.39758	FALSE	FALSE	0.0115292	0.0319714	0.264023
chr1:32249624-32252482	3.1459e-07	0.818	1.50286	TRUE	FALSE	-0.095448	-0.264704	1.90916e-06
chr1:32253478-32254397	0.078843	0.7254	0.971408	FALSE	FALSE	-0.0121563	-0.00987947	0.123347
chr1:32255321-32257166	0.0123027	0.8342	1.61569	TRUE	FALSE	0.0214277	0.0183923	0.0251604
chr1:32263661-32264277	0.169139	0.559	0.237105	FALSE	FALSE	-0.00705266	0.0238593	0.232142
chr1:32266898-32267247	0.000421268	0.3172	-0.766669	TRUE	FALSE	0.0168295	0.0244448	0.00132512
chr1:32272404-32274522	6.49192e-12	0.9374	2.70634	TRUE	TRUE	0.100116	0.0118915	6.94341e-11
chr1:32275489-32275762	0.117385	0.2454	-1.1233	FALSE	FALSE	0.00537359	-0.00721595	0.171993
chr1:32290539-32293068	0.155467	0.7236	0.96239	FALSE	FALSE	0.0496815	-0.0171279	0.216545
chr1:32319839-32320384	5.60757e-09	0.5264	0.105698	TRUE	FALSE	-0.0398098	0.0092975	4.35453e-08
chr1:32321798-32322601	0.0035331	0.8194	1.51229	TRUE	FALSE	0.0232906	0.024364	0.00851796
chr1:32334426-32338467	7.2422e-05	0.8208	1.52178	TRUE	FALSE	-0.0924075	-0.113132	0.00027662
chr1:32339413-32340078	8.66293e-05	0.725	0.969401	TRUE	FALSE	0.0359674	0.109158	0.000324906
chr1:32345401-32345844	0.000115201	0.3254	-0.729065	TRUE	FALSE	0.0213813	0.0128243	0.000419903
chr1:32349004-32349627	8.35358e-05	0.5704	0.283483	TRUE	FALSE	0.0271683	0.0794821	0.000314544
chr1:32350682-32352495	0.372551	0.9086	2.29666	FALSE	FALSE	0.0134753	-0.140556	0.432555
chr1:32359890-32360321	1.27836e-13	0.287	-0.909999	TRUE	FALSE	-0.042114	-0.00902724	1.58502e-12
chr1:32361388-32362603	0.0661272	0.7116	0.903168	FALSE	FALSE	-0.0139104	-0.00258613	0.106383
chr1:32371996-32372652	0.0560997	0.542	0.168397	FALSE	FALSE	0.0145666	0.0565017	0.0925654
chr1:32393783-32395329	0.198799	0.5482	0.193401	FALSE	FALSE	0.0570125	-0.004143	0.264545
chr1:32400781-32401257	0.446402	0.2222	-1.25289	FALSE	FALSE	0.00115837	-0.00412928	0.494326
chr1:32413895-32414346	0.0238446	0.3698	-0.533075	TRUE	FALSE	0.0131847	-0.0215847	0.0445377
chr1:32500338-32501128	0.109544	0.585	0.343333	FALSE	FALSE	-0.00954754	0.0339291	0.162313
chr1:32520398-32520908	0.000371209	0.5478	0.191786	TRUE	FALSE	-0.0239919	-0.0358875	0.00118666
chr1:32539463-32540120	0.0758374	0.293	-0.880858	FALSE	FALSE	-0.00903368	-0.00474116	0.119467
chr1:32612004-32612634	0.0122702	0.5916	0.370584	TRUE	FALSE	0.0217744	0.113271	0.0251027
chr1:32627517-32628154	0.000573722	0.6798	0.752853	TRUE	FALSE	0.0223313	-0.0480697	0.00174057
chr1:32637286-32637644	1	0.4254	-0.300644	FALSE	FALSE	0	0.0613639	1
chr1:32649923-32651986	0.0076928	0.783	1.28324	TRUE	FALSE	-0.0238432	-0.0962427	0.0167147
chr1:32702524-32703434	0.0943091	0.2978	-0.857796	FALSE	FALSE	-0.00930959	0.0119423	0.143435
chr1:32711308-32712775	0.0785076	0.6832	0.768517	FALSE	FALSE	0.0187277	-0.0192395	0.122914
chr1:32741389-32742690	0.249582	0.5392	0.157122	FALSE	FALSE	-0.00501006	0.000972673	0.317148
chr1:32753484-32754856	0.0948103	0.7742	1.23218	FALSE	FALSE	-0.0144969	-0.0400622	0.144082
chr1:32772943-32773591	0.102973	0.4208	-0.31949	FALSE	FALSE	0.00904117	-0.0249678	0.15427
chr1:32798879-32799483	0.00631552	0.4448	-0.221704	TRUE	FALSE	0.0184967	0.0526628	0.0141022
chr1:32801154-32801586	4.58187e-05	0.2966	-0.863541	TRUE	FALSE	0.0224267	0.035524	0.000183262
chr1:32816550-32819239	0.161898	0.7394	1.04285	FALSE	FALSE	0.00493934	-0.0545089	0.223909
chr1:32870543-32871361	2.73826e-07	0.3742	-0.51424	TRUE	FALSE	-0.0344548	-0.00368755	1.67554e-06
chr1:32872583-32873029	2.37351e-06	0.6314	0.538228	TRUE	FALSE	-0.0271085	-0.063791	1.23674e-05
chr1:32876602-32877025	0.406869	0.1072	-2.11967	FALSE	FALSE	-0.00125042	-0.000324517	0.46172
chr1:32886479-32886879	0.00702354	0.4138	-0.348278	TRUE	FALSE	-0.0114138	-0.0279079	0.0154635
chr1:32892811-32893555	0.00445853	0.7122	0.906093	TRUE	FALSE	-0.0183137	-0.0634347	0.0104316
chr1:32901128-32901661	0.00280505	0.2552	-1.07107	TRUE	FALSE	-0.0163605	0.00899541	0.00696647
chr1:32933398-32933790	0.411006	0.293	-0.880858	FALSE	FALSE	-0.0011458	-0.0281233	0.46492
chr1:32941557-32942041	3.73013e-06	0.4384	-0.247658	TRUE	FALSE	0.0289267	0.0918189	1.87227e-05
chr1:32962063-32962778	0.359814	0.4914	-0.0344034	FALSE	FALSE	-0.00234898	0.03589	0.421416
chr1:32963504-32965383	0.0223685	0.7836	1.28677	TRUE	FALSE	-0.0297549	-0.0742632	0.0421467
chr1:32972792-32973360	0.0259783	0.2834	-0.927658	TRUE	FALSE	0.0124245	0.0192589	0.0479022
chr1:32980525-32981764	9.62645e-09	0.7488	1.09222	TRUE	FALSE	-0.0745802	0.0796528	7.24714e-08
chr1:32984442-32985004	0.010527	0.3626	-0.564097	TRUE	FALSE	0.0145152	0.0437245	0.0219788
chr1:32989158-32989717	8.92147e-08	0.4654	-0.138622	TRUE	FALSE	0.0397979	0.119316	5.89483e-07
chr1:32992026-32993597	2.9786e-05	0.9782	3.8038	TRUE	TRUE	-0.0498814	0.0530916	0.000124
chr1:32997949-32998432	0.0100667	0.3908	-0.443951	TRUE	FALSE	0.0128666	0.0372325	0.0211378
chr1:33031568-33031791	1	0.3974	-0.41631	FALSE	FALSE	0	0.0355568	1
chr1:33036306-33037341	0.46769	0.6806	0.756531	FALSE	FALSE	0.00920713	0.0100207	0.511685
chr1:33039845-33040239	0.00104085	0.4286	-0.287565	TRUE	FALSE	0.0167249	0.0443433	0.00293377
chr1:33045732-33046217	3.45659e-05	0.497	-0.0120001	TRUE	FALSE	0.0266933	0.0763087	0.000141934
chr1:33050185-33050911	2.91208e-06	0.4434	-0.227375	TRUE	FALSE	0.0308604	0.10519	1.49256e-05
chr1:33055127-33055886	0.000368292	0.425	-0.302281	TRUE	FALSE	0.0230156	0.0345169	0.00117804
chr1:33058243-33058693	4.11039e-33	0.6528	0.63137	TRUE	FALSE	-0.0654156	-0.0686803	1.19209e-31
chr1:33080623-33082329	0.0876008	0.839	1.65081	FALSE	FALSE	0.030969	-0.0272978	0.13482
chr1:33086327-33086728	0.189071	0.0932	-2.27517	FALSE	FALSE	0.00449443	0.00235706	0.254124
chr1:33088495-33088914	0.257028	0.1486	-1.74562	FALSE	FALSE	0.00348703	0.0111798	0.324559
chr1:33099111-33100049	2.81254e-20	0.9546	3.04578	TRUE	TRUE	0.114789	0.0893664	5.23858e-19
chr1:33126777-33128813	0.254751	0.829	1.57856	FALSE	FALSE	0.0105425	-0.145205	0.322332
chr1:33180395-33182398	0.00501558	0.7742	1.23218	TRUE	FALSE	-0.0368952	-0.0290868	0.0115645
chr1:33237542-33237990	0.0180927	0.5138	0.055214	TRUE	FALSE	0.0140874	2.47657e-05	0.0351199
chr1:33255343-33257325	0.152846	0.7962	1.36271	FALSE	FALSE	-0.00678805	-0.0428681	0.213544
chr1:33273426-33273793	0.00094598	0.2734	-0.97744	TRUE	FALSE	0.0158744	0.0214944	0.00270126
chr1:33295371-33295892	0.139207	0.265	-1.02014	FALSE	FALSE	0.00943517	0.019672	0.197786
chr1:33298590-33299078	0.0519569	0.3234	-0.73819	FALSE	FALSE	0.0113125	0.0206211	0.0867081
chr1:33326853-33327248	9.53899e-05	0.4312	-0.276957	TRUE	FALSE	0.0206212	0.0709366	0.000354156
chr1:33335056-33335369	0.00240813	0.4066	-0.378039	TRUE	FALSE	0.0135272	0.0323229	0.00609814
chr1:33338720-33339314	1	0.4734	-0.106501	FALSE	FALSE	0	0.128181	1
chr1:33346975-33347206	0.0254446	0.1404	-1.81197	TRUE	FALSE	0.00823884	0.0154831	0.0470603
chr1:33348675-33350746	0.113534	0.8456	1.7005	FALSE	FALSE	-0.00179767	-0.116781	0.167283
chr1:33367684-33368209	0.0917013	0.413	-0.351577	FALSE	FALSE	0.011293	0.0426598	0.140105
chr1:33421277-33421498	1	0.3448	-0.641976	FALSE	FALSE	0	0.0369538	1
chr1:33430222-33431640	0.0378646	0.8324	1.60273	FALSE	FALSE	0.0426527	0.072886	0.0661872
chr1:33433640-33434256	1.44635e-09	0.4658	-0.137014	TRUE	FALSE	0.0501797	0.145386	1.20869e-08
chr1:33455710-33456193	0.118749	0.3018	-0.838741	FALSE	FALSE	0.00713608	0.0342194	0.173617
chr1:33460810-33461480	8.18027e-07	0.7808	1.27033	TRUE	FALSE	-0.0375959	0.0191005	4.62426e-06
chr1:33470440-33471030	0.265685	0.3792	-0.492945	FALSE	FALSE	0.00555325	0.0226123	0.333066
chr1:33472145-33473121	0.106791	0.8718	1.91697	FALSE	FALSE	0.0218148	-0.0964108	0.158988
chr1:34786466-34786799	0.160675	0.0692	-2.59904	FALSE	FALSE	0.00459906	-0.00475387	0.222536
chr1:34852555-34853303	0.00605844	0.6774	0.741849	TRUE	FALSE	0.0305735	0.0489596	0.0136086
chr1:34858733-34860307	0.00391009	0.8412	1.66718	TRUE	FALSE	0.0563993	0.16296	0.00930464
chr1:34865394-34867848	0.0537499	0.752	1.10931	FALSE	FALSE	-0.0207565	0.000715077	0.0892505
chr1:34885467-34886160	0.112934	0.2468	-1.11575	FALSE	FALSE	-0.00767953	-0.00718634	0.166527
chr1:34919024-34919494	0.0996333	0.5196	0.0784402	FALSE	FALSE	0.00754951	0.0107678	0.15008
chr1:34928969-34930174	8.34175e-20	0.764	1.17474	TRUE	FALSE	-0.0703295	-0.0841018	1.52103e-18
chr1:34984188-34985807	0.303386	0.85	1.7346	FALSE	FALSE	-0.00287477	0.0502858	0.369924
chr1:35030718-35032311	0.214127	0.824	1.54369	FALSE	FALSE	-0.00225388	-0.0993834	0.280821
chr1:35078965-35080023	0.000120962	0.8656	1.8626	TRUE	FALSE	-0.0467073	-0.148014	0.000438923
chr1:35120818-35121027	0.0954015	0.0808	-2.43153	FALSE	FALSE	0.00520738	0.0118269	0.144824
chr1:35162293-35162596	0.00167513	0.3626	-0.564097	TRUE	FALSE	0.0133087	0.0264424	0.00445352
chr1:35188572-35188788	0.0545273	0.0188	-3.95492	FALSE	FALSE	-0.00640549	0.0143257	0.0903505
chr1:35191576-35193826	0.0323722	0.5914	0.369756	FALSE	FALSE	-0.0093035	-0.0832218	0.0578628
chr1:35202036-35202521	0.160789	0.3986	-0.411302	FALSE	FALSE	-0.00748043	-0.000726745	0.222647
chr1:35243805-35244141	0.00281251	0.4578	-0.169203	TRUE	FALSE	0.0149573	0.0363988	0.00698117
chr1:35268336-35269560	0.286067	0.9302	2.58977	FALSE	TRUE	0.0159594	-0.177718	0.353102
chr1:35286343-35286657	1	0.2448	-1.12654	FALSE	FALSE	0	0.0184947	1
chr1:35298544-35298855	0.0279535	0.0732	-2.53854	FALSE	FALSE	0.00863791	-0.0155912	0.0510774
chr1:35345388-35346086	1	0.4538	-0.185329	FALSE	FALSE	0	0.105115	1
chr1:35364710-35365197	8.03103e-06	0.505	0.0200007	TRUE	FALSE	0.029454	0.0872189	3.75891e-05
chr1:35442703-35443127	0.000479175	0.2188	-1.27267	TRUE	FALSE	0.01768	0.0196725	0.00148664
chr1:35451002-35451477	0.00466601	0.3338	-0.691048	TRUE	FALSE	0.0190906	0.0164331	0.0108609
chr1:35452084-35452513	1	0.4572	-0.17162	FALSE	FALSE	0	0.0667138	1
chr1:35499821-35500049	1	0.1794	-1.52042	FALSE	FALSE	0	0.0314469	1
chr1:35505889-35507442	1.31207e-13	0.8492	1.72834	TRUE	FALSE	0.0784981	0.128142	1.62443e-12
chr1:35538884-35540122	3.86911e-07	0.675	0.730887	TRUE	FALSE	0.0521793	0.0540935	2.31489e-06
chr1:35544976-35545455	6.39253e-07	0.4608	-0.157122	TRUE	FALSE	0.0334405	0.0558636	3.68075e-06
chr1:35556734-35560019	0.263301	0.7418	1.05535	FALSE	FALSE	0.0485264	-0.0339747	0.330702
chr1:35564416-35565056	0.315041	0.34	-0.663294	FALSE	FALSE	0.00401854	-0.00215201	0.381138
chr1:35568873-35569357	0.163079	0.2646	-1.0222	FALSE	FALSE	0.00725925	0.0323569	0.225241
chr1:35573097-35573916	0.289296	0.4552	-0.179682	FALSE	FALSE	0.00477872	0.0582382	0.356349
chr1:35576522-35578517	0.271075	0.7366	1.02837	FALSE	FALSE	-0.00322661	-0.0489639	0.338404
chr1:35637365-35637771	0.00291234	0.111	-2.08057	TRUE	FALSE	0.0171476	0.0153235	0.007192
chr1:35640953-35642383	0.120138	0.9212	2.45876	FALSE	FALSE	0.0311496	-0.160459	0.175195
chr1:35707208-35708811	0.0380299	0.7648	1.17918	FALSE	FALSE	0.0205907	0.0392958	0.0664289
chr1:35715418-35715929	0.397448	0.3494	-0.621678	FALSE	FALSE	0.00272596	0.0280946	0.453773
chr1:35717825-35719486	0.00103533	0.7128	0.909022	TRUE	FALSE	0.0519581	0.0626266	0.00292045
chr1:35726794-35727259	0.141337	0.5658	0.264735	FALSE	FALSE	0.00750646	-0.0471563	0.200175
chr1:35769097-35770443	0.0855742	0.8792	1.98488	FALSE	FALSE	0.0406033	-0.119927	0.132145
chr1:35774652-35775074	0.242431	0.3742	-0.51424	FALSE	FALSE	-0.00407771	-0.0151134	0.310079
chr1:35779680-35780084	0.00851104	0.3616	-0.568426	TRUE	FALSE	0.013318	0.000348993	0.0182616
chr1:35800069-35800804	3.54572e-09	0.475	-0.100083	TRUE	FALSE	0.0505265	0.164861	2.83216e-08
chr1:35804440-35804896	0.242371	0.4954	-0.0184005	FALSE	FALSE	0.00470787	-0.0157004	0.310017
chr1:35807434-35809235	0.343329	0.7766	1.24596	FALSE	FALSE	0.012658	-0.0450617	0.406875
chr1:35810921-35811643	5.66068e-09	0.6928	0.813242	TRUE	FALSE	0.0493529	0.111357	4.39172e-08
chr1:35860717-35861042	0.000376657	0.4288	-0.286749	TRUE	FALSE	0.0171003	0.0588485	0.00120212
chr1:35864901-35865067	1	0.29	-0.895384	FALSE	FALSE	0	0.0362703	1
chr1:35867097-35867356	0.00466556	0.3742	-0.51424	TRUE	FALSE	0.011812	0.0377837	0.0108603
chr1:35882652-35884277	0.032377	0.8602	1.81695	FALSE	FALSE	-0.0178356	-0.143332	0.0578668
chr1:35887043-35887451	4.48844e-08	0.371	-0.527929	TRUE	FALSE	-0.0285386	-0.00521825	3.08794e-07
chr1:35893957-35894645	1.88998e-07	0.8232	1.53818	TRUE	FALSE	-0.0467528	0.0764477	1.18742e-06
chr1:35930076-35931993	0.0896926	0.7966	1.36518	FALSE	FALSE	0.00134768	-0.0679094	0.137561
chr1:35942752-35943145	0.099457	0.2602	-1.04493	FALSE	FALSE	0.00724071	-0.00957917	0.149851
chr1:36034739-36035135	8.28495e-05	0.4304	-0.280219	TRUE	FALSE	0.0209823	0.0668618	0.000312279
chr1:36083864-36084575	0.28179	0.2484	-1.10716	FALSE	FALSE	-0.00361705	0.014356	0.348787
chr1:36088041-36090027	0.299607	0.7196	0.942478	FALSE	FALSE	0.0274978	-0.0486485	0.366347
chr1:36095772-36096224	1.23838e-05	0.467	-0.132192	TRUE	FALSE	0.0258572	0.0660221	5.57486e-05
chr1:36098332-36098937	0.088603	0.0812	-2.42615	FALSE	FALSE	0.0073833	0.00294677	0.136141
chr1:36099499-36100384	0.00507595	0.6544	0.638437	TRUE	FALSE	0.0293383	-0.0349453	0.0116877
chr1:36108909-36109499	1.07113e-05	0.6294	0.529644	TRUE	FALSE	0.0328558	0.0260654	4.885e-05
chr1:36115842-36116363	0.000152487	0.4786	-0.0856523	TRUE	FALSE	0.0245123	0.0796639	0.000539559
chr1:36120036-36120532	1.56221e-05	0.453	-0.188557	TRUE	FALSE	0.0265271	0.0823913	6.89436e-05
chr1:36122914-36123953	0.0418837	0.8284	1.57433	FALSE	FALSE	-0.0164382	-0.00581118	0.0721747
chr1:36124699-36125941	0.317564	0.5904	0.365619	FALSE	FALSE	-0.00372257	-0.00167528	0.38345
chr1:36134687-36135136	0.0967339	0.3052	-0.822657	FALSE	FALSE	0.0081671	0.0266749	0.146541
chr1:36148756-36152330	0.494514	0.6966	0.831159	FALSE	FALSE	0.0572233	-0.00132442	0.5326
chr1:36155097-36158429	0.205333	0.7534	1.11683	FALSE	FALSE	0.0095351	-0.0492409	0.271449
chr1:36159853-36162722	0.1649	0.705	0.871222	FALSE	FALSE	0.0294764	0.0564795	0.227271
chr1:36175331-36175806	0.0251733	0.6456	0.599754	TRUE	FALSE	-0.0098411	-0.0770515	0.046647
chr1:36187856-36188622	0.0132119	0.5994	0.402966	TRUE	FALSE	0.0275277	-0.0166775	0.0267921
chr1:36203404-36204063	6.52135e-10	0.4784	-0.0864538	TRUE	FALSE	0.0547695	0.169691	5.65337e-09
chr1:36218203-36218448	0.00286629	0.3802	-0.488699	TRUE	FALSE	0.0119545	0.0306609	0.0070967
chr1:36223072-36225218	0.0759009	0.6616	0.670433	FALSE	FALSE	0.00699362	-0.0841209	0.119551
chr1:36248310-36248722	5.98335e-05	0.3712	-0.527072	TRUE	FALSE	0.0217948	0.0588065	0.000232838
chr1:36285407-36285861	0.231232	0.2702	-0.993608	FALSE	FALSE	-0.00493325	0.00966885	0.298515
chr1:36299869-36300385	5.54026e-06	0.571	0.285932	TRUE	FALSE	0.0315683	0.0631703	2.67885e-05
chr1:36304541-36304876	0.396265	0.2834	-0.927658	FALSE	FALSE	0.00141066	0.0171767	0.452721
chr1:36305777-36308042	0.250249	0.868	1.88339	FALSE	FALSE	0.00249526	-0.166254	0.317906
chr1:36319345-36319588	0.316314	0.057	-2.80601	FALSE	FALSE	0.0020713	0.00419177	0.38234
chr1:36320219-36324500	0.154387	0.8558	1.78084	FALSE	FALSE	-0.00477415	-0.106938	0.215289
chr1:36342640-36343280	0.037232	0.2746	-0.971408	FALSE	FALSE	0.0137736	0.0136683	0.0652208
chr1:36349237-36349591	0.104371	0.4484	-0.207137	FALSE	FALSE	0.00604349	-0.0260991	0.155985
chr1:36350517-36351734	0.00437691	0.5304	0.12175	TRUE	FALSE	0.0247443	-0.00523092	0.0102618
chr1:36359774-36360295	0.256724	0.3952	-0.425506	FALSE	FALSE	-0.00403974	0.0247657	0.324307
chr1:36366035-36367613	2.10746e-10	0.8116	1.46044	TRUE	FALSE	0.0806495	0.0652423	1.93062e-09
chr1:36368893-36369631	0.464978	0.5598	0.24035	FALSE	FALSE	0.000363521	0.018991	0.509559
chr1:36371276-36371879	0.118358	0.7508	1.10288	FALSE	FALSE	-0.0103415	0.126367	0.173135
chr1:36373629-36375192	0.006238	0.9112	2.32838	TRUE	FALSE	0.0531966	0.201615	0.0139532
chr1:36377786-36378177	0.335768	0.1126	-2.06445	FALSE	FALSE	0.00222315	-1.3575e-05	0.400085
chr1:36384526-36388012	0.400465	0.6796	0.751934	FALSE	FALSE	0.0843291	-0.0169765	0.456256
chr1:36389971-36390817	4.29976e-23	0.8596	1.81197	TRUE	FALSE	-0.0711656	-0.143135	8.98878e-22
chr1:36397066-36398357	0.0115701	0.7126	0.908045	TRUE	FALSE	0.0494429	0.0771263	0.0238667
chr1:36400618-36401826	1.86914e-06	0.895	2.14286	TRUE	FALSE	0.0589112	0.0392395	9.92303e-06
chr1:36411818-36412339	0.271172	0.188	-1.46306	FALSE	FALSE	0.00433241	0.0028202	0.338496
chr1:36420545-36421267	0.291685	0.5528	0.21199	FALSE	FALSE	0.00702041	0.0463036	0.358699
chr1:36449990-36451191	0.180522	0.7822	1.27853	FALSE	FALSE	-0.00436911	0.10964	0.244783
chr1:36457749-36458199	0.000198514	0.6086	0.441431	TRUE	FALSE	0.0210582	0.0657342	0.000682505
chr1:36458900-36459279	1	0.435	-0.26148	FALSE	FALSE	0	0.0450725	1
chr1:36463623-36465011	0.303881	0.7348	1.01911	FALSE	FALSE	0.0201728	-0.0612209	0.370435
chr1:36482084-36483187	0.000864223	0.6258	0.51424	TRUE	FALSE	0.025448	0.0708802	0.00249561
chr1:36486244-36487347	0.11143	0.8632	1.84213	FALSE	FALSE	0.0153352	0.139203	0.164643
chr1:36516363-36516704	0.141096	0.3428	-0.650841	FALSE	FALSE	0.00505044	0.0262501	0.199896
chr1:36703728-36704041	0.161238	0.1304	-1.89743	FALSE	FALSE	0.00429026	0.00589273	0.223158
chr1:37288837-37289320	1.15097e-163	0.7814	1.27384	TRUE	FALSE	-0.164177	-0.208781	3.47841e-161
chr1:37434296-37434687	0.0608985	0.1694	-1.58989	FALSE	FALSE	0.00784903	-0.0124393	0.0991489
chr1:37449917-37450409	0.0650042	0.4322	-0.272881	FALSE	FALSE	0.0107185	0.0558605	0.104842
chr1:37454761-37455526	0.0011454	0.8014	1.39507	TRUE	FALSE	0.0336244	0.0276658	0.0031888
chr1:37471627-37472112	0.00381714	0.3682	-0.539947	TRUE	FALSE	0.0156652	0.0510143	0.00911068
chr1:37473028-37480608	0.00473474	0.6278	0.52279	TRUE	FALSE	-0.0284972	-0.0467122	0.011004
chr1:37483279-37483531	0.163527	0.0344	-3.33469	FALSE	FALSE	-0.00386338	0.00774798	0.225728
chr1:37486553-37487789	0.00323479	0.618	0.481068	TRUE	FALSE	0.0306165	0.0275044	0.00788486
chr1:37513743-37515457	0.191096	0.7324	1.00683	FALSE	FALSE	0.00192071	-0.0178029	0.256348
chr1:37518853-37519324	0.00535239	0.3876	-0.457412	TRUE	FALSE	0.015342	0.0171787	0.0122298
chr1:37553746-37554647	0.40571	0.6952	0.824544	FALSE	FALSE	0.00936076	-0.0195342	0.46068
chr1:37595315-37596559	0.144154	0.784	1.28913	FALSE	FALSE	-0.00476996	0.000391841	0.203504
chr1:37603119-37603522	0.197391	0.195	-1.41784	FALSE	FALSE	-0.00464299	-0.0109095	0.263086
chr1:37606468-37606956	8.97842e-06	0.4558	-0.177263	TRUE	FALSE	0.0266697	0.0766867	4.16545e-05
chr1:37673771-37674434	2.11936e-07	0.6992	0.843491	TRUE	FALSE	0.0422969	0.0493299	1.32055e-06
chr1:37682284-37682771	0.312887	0.2848	-0.920775	FALSE	FALSE	-0.00327029	0.0349236	0.379218
chr1:37689595-37693078	0.102597	0.718	0.934562	FALSE	FALSE	0.010663	-0.0952383	0.153782
chr1:37793664-37794635	7.4446e-05	0.6446	0.595386	TRUE	FALSE	-0.0342608	-0.0303225	0.000283763
chr1:37795377-37795749	0.440625	0.096	-2.24248	FALSE	FALSE	0.000868997	-0.00787721	0.489573
chr1:37807433-37809366	0.0186317	0.7008	0.85111	TRUE	FALSE	0.0681808	0.0512343	0.0360344
chr1:37811011-37811492	0.359376	0.3946	-0.428017	FALSE	FALSE	0.00306346	0.0252792	0.421042
chr1:37819815-37820202	0.000374914	0.5198	0.0792414	TRUE	FALSE	-0.0185651	-0.00630269	0.00119766
chr1:37825521-37825878	0.00796805	0.4268	-0.294919	TRUE	FALSE	0.0120684	0.0482221	0.0172371
chr1:37845800-37846200	1	0.4316	-0.275326	FALSE	FALSE	0	0.0766585	1
chr1:37851640-37852293	0.0746246	0.715	0.919793	FALSE	FALSE	-0.0100175	0.0280112	0.117773
chr1:37858857-37860552	0.212884	0.794	1.34921	FALSE	FALSE	0.00417586	-0.0716758	0.279457
chr1:37922719-37923268	1.12573e-42	0.852	1.75037	TRUE	FALSE	-0.101243	-0.124745	4.11803e-41
chr1:37926003-37926484	0.00551335	0.7152	0.920775	TRUE	FALSE	-0.0143077	-0.0637989	0.0125502
chr1:37930547-37932344	0.406003	0.847	1.71126	FALSE	FALSE	0.0187849	-0.0900247	0.460947
chr1:37946187-37947690	0.086053	0.6638	0.680275	FALSE	FALSE	-0.0140581	0.0477518	0.13278
chr1:37989168-37990570	0.0283518	0.7372	1.03147	FALSE	FALSE	0.0505448	-0.0293757	0.0516915
chr1:37994843-37997093	9.98013e-10	0.738	1.0356	TRUE	FALSE	0.0803879	0.153905	8.49435e-09
chr1:37999255-38000133	2.71177e-07	0.5248	0.0992815	TRUE	FALSE	0.0394224	0.0863576	1.66105e-06
chr1:38000843-38001642	0.000883109	0.2538	-1.07845	TRUE	FALSE	0.0206684	0.0256203	0.00254354
chr1:38003969-38006741	0.0630238	0.7882	1.31411	FALSE	FALSE	0.0327518	-0.0422514	0.102129
chr1:38009132-38009798	1.19147e-08	0.6962	0.829267	TRUE	FALSE	0.0497899	0.11048	8.85557e-08
chr1:38012142-38013335	0.0309223	0.6684	0.700957	FALSE	FALSE	0.0485013	0.0118784	0.0556567
chr1:38018973-38019244	0.0346456	0.0992	-2.20615	FALSE	FALSE	0.00867588	0.0017828	0.0612673
chr1:38029994-38030449	0.0489895	0.3062	-0.817945	FALSE	FALSE	0.0093694	0.0152441	0.082499
chr1:38045320-38047722	3.76075e-12	0.896	2.15355	TRUE	FALSE	-0.1052	-0.217335	4.1149e-11
chr1:38474663-38475755	1.50758e-290	0.9822	4.0106	TRUE	TRUE	-0.287861	-0.373571	3.70187e-287
chr1:38527271-38527738	1.01752e-23	0.7294	0.991581	TRUE	FALSE	-0.0597661	-0.0878719	2.18449e-22
chr1:38558813-38560313	0.245215	0.9072	2.27992	FALSE	FALSE	-0.00396318	-0.200343	0.312813
chr1:38587063-38587339	6.51467e-10	0.1334	-1.87123	TRUE	FALSE	-0.0235919	-0.0204471	5.64841e-09
chr1:38818121-38818534	0.00247843	0.3256	-0.728154	TRUE	FALSE	-0.0154813	-0.0257611	0.00625921
chr1:38835229-38835595	0.0600426	0.0872	-2.34831	FALSE	FALSE	-0.00821611	0.0126252	0.0979875
chr1:38848069-38848445	6.5931e-06	0.3492	-0.622558	TRUE	FALSE	-0.023003	0.00838979	3.14178e-05
chr1:38858790-38860544	0.0145416	0.9118	2.33581	TRUE	FALSE	-0.0401098	-0.157337	0.0291277
chr1:38872563-38873981	0.451485	0.897	2.16433	FALSE	FALSE	0.0127641	-0.145966	0.498714
chr1:38977407-38978338	1	0.7998	1.38504	FALSE	FALSE	0	0.133852	1
chr1:38990418-38992752	0.121612	0.7142	0.915871	FALSE	FALSE	-0.00854395	-0.0245284	0.176964
chr1:38994616-38994754	0.00569159	0.0558	-2.82856	TRUE	FALSE	0.0102393	0.00608858	0.0129021
chr1:38996969-38997491	6.35823e-06	0.4868	-0.0528123	TRUE	FALSE	0.0288743	0.0475612	3.03945e-05
chr1:39025809-39027317	0.410565	0.755	1.12546	FALSE	FALSE	0.0139775	-0.0026738	0.464534
chr1:39034115-39034551	8.41574e-05	0.4748	-0.100885	TRUE	FALSE	0.0221938	0.0189794	0.0003165
chr1:39081095-39082102	0.228801	0.5284	0.113722	FALSE	FALSE	-0.00592718	0.0123388	0.296033
chr1:39092355-39092687	0.00656947	0.114	-2.05052	TRUE	FALSE	0.0118499	-0.00753394	0.0145908
chr1:39098467-39099053	0.0940878	0.542	0.168397	FALSE	FALSE	0.011768	0.000145704	0.143132
chr1:39102483-39103471	0.0739512	0.7852	1.29623	FALSE	FALSE	-0.0140058	0.0666632	0.116905
chr1:39104857-39106418	0.0051623	0.774	1.23104	TRUE	FALSE	-0.0322343	-0.0534896	0.0118564
chr1:39183601-39184509	1.80388e-09	0.913	2.35083	TRUE	FALSE	0.0735699	0.0705332	1.49056e-08
chr1:39191688-39192924	3.59474e-05	0.8446	1.69286	TRUE	FALSE	0.0457359	0.0745065	0.000147125
chr1:39195724-39197703	0.00189572	0.9352	2.66945	TRUE	TRUE	0.0415915	0.082789	0.00495449
chr1:39204322-39206444	1.60685e-07	0.6574	0.651729	TRUE	FALSE	0.0676302	0.0916402	1.01976e-06
chr1:39214786-39216081	0.0026372	0.655	0.641091	TRUE	FALSE	-0.0306556	0.00244117	0.00660556
chr1:39230739-39231341	0.00641682	0.534	0.13621	TRUE	FALSE	-0.0194544	0.0245543	0.0142954
chr1:39258636-39259022	0.142253	0.2234	-1.24596	FALSE	FALSE	0.00579628	-0.00993145	0.201245
chr1:39268233-39268501	0.347649	0.2478	-1.11038	FALSE	FALSE	0.00174815	-0.0108463	0.410803
chr1:39269686-39270081	1.90686e-110	0.7476	1.08585	TRUE	FALSE	-0.112162	-0.104055	2.38588e-108
chr1:39398538-39398984	0.00501812	0.3794	-0.492096	TRUE	FALSE	0.0148527	0.0456804	0.0115693
chr1:39408248-39409808	0.00572563	0.9402	2.75509	TRUE	TRUE	0.0636156	-0.159545	0.0129638
chr1:39410854-39411299	0.145853	0.244	-1.13087	FALSE	FALSE	0.00654211	0.00641263	0.205519
chr1:39490673-39492310	0.0133017	0.8966	2.16	TRUE	FALSE	-0.0311046	-0.227401	0.0269519
chr1:39509102-39509829	3.5495e-06	0.5364	0.145858	TRUE	FALSE	-0.0261535	-0.0544508	1.78908e-05
chr1:39525637-39526244	3.01159e-24	0.6154	0.470069	TRUE	FALSE	-0.0688276	-0.0311205	6.60756e-23
chr1:39539152-39539589	0.15093	0.3272	-0.720876	FALSE	FALSE	0.0064898	0.0225602	0.211403
chr1:39540585-39541593	2.41039e-09	0.5716	0.288382	TRUE	FALSE	0.0548834	0.165422	1.96336e-08
chr1:39559225-39559951	0.0047671	0.4942	-0.023201	TRUE	FALSE	0.0256707	-0.00139473	0.0110652
chr1:39574671-39577363	0.488885	0.823	1.53681	FALSE	FALSE	0.0148253	-0.0850108	0.52809
chr1:39606136-39606549	0.0440701	0.2548	-1.07317	FALSE	FALSE	-0.00977952	-0.0174897	0.0753712
chr1:39609608-39609989	0.0813409	0.2296	-1.21057	FALSE	FALSE	0.00725506	-0.0108984	0.126637
chr1:39639327-39640171	0.213041	0.6106	0.449835	FALSE	FALSE	0.00800927	-0.0294551	0.279632
chr1:39653499-39653908	0.184443	0.1338	-1.86777	FALSE	FALSE	-0.00491382	0.0102249	0.249108
chr1:39658014-39658396	0.33046	0.1122	-2.06846	FALSE	FALSE	0.00231343	0.0150422	0.395257
chr1:39671784-39672990	0.00267794	0.5562	0.225754	TRUE	FALSE	0.0223263	0.000778913	0.00668854
chr1:39683785-39684488	2.03466e-07	0.6244	0.508266	TRUE	FALSE	0.0389331	0.0525316	1.27222e-06
chr1:39690838-39692825	9.19396e-10	0.9474	2.89101	TRUE	TRUE	0.100243	0.0417529	7.8513e-09
chr1:39720046-39720404	0.144925	0.1408	-1.80866	FALSE	FALSE	0.00557776	0.00332461	0.204392
chr1:39738486-39739479	0.457327	0.7878	1.31171	FALSE	FALSE	0.00334508	0.0571058	0.503535
chr1:39788154-39789776	0.0145322	0.8686	1.88864	TRUE	FALSE	-0.0275981	0.123757	0.0291118
chr1:39798874-39800128	0.00216051	0.7828	1.28206	TRUE	FALSE	-0.0394017	0.0478132	0.00554953
chr1:39804090-39804323	1	0.3546	-0.59888	FALSE	FALSE	0	0.0384326	1
chr1:39816564-39817898	0.0267949	0.8632	1.84213	TRUE	FALSE	-0.0224793	-0.108341	0.0492277
chr1:39833581-39834073	1	0.4468	-0.213609	FALSE	FALSE	0	0.0689535	1
chr1:39842892-39843686	0.0247727	0.484	-0.0640219	TRUE	FALSE	0.0153083	0.0777184	0.0460218
chr1:39845418-39846280	1.35058e-08	0.7616	1.16147	TRUE	FALSE	0.0711417	0.13885	9.9615e-08
chr1:39875428-39875589	0.137707	0.231	-1.20267	FALSE	FALSE	-0.00445735	0.0183839	0.196047
chr1:39876213-39876449	0.117385	0.3326	-0.696449	FALSE	FALSE	0.00537359	0.0228674	0.171993
chr1:39883046-39883961	0.499673	0.7064	0.877963	FALSE	FALSE	0.00538349	-0.0198189	0.536254
chr1:39890225-39890733	4.97089e-07	0.4676	-0.129782	TRUE	FALSE	0.0340725	0.101343	2.91371e-06
chr1:39900867-39902702	0.138676	0.865	1.85745	FALSE	FALSE	-0.0107922	0.0132136	0.197145
chr1:39907478-39907921	4.60907e-05	0.5256	0.10249	TRUE	FALSE	0.0248498	0.0604272	0.000184288
chr1:39919475-39919935	0.0579064	0.2864	-0.912933	FALSE	FALSE	-0.0101314	-0.00142287	0.0950905
chr1:39926270-39926648	0.00911618	0.3264	-0.724513	TRUE	FALSE	-0.0121124	0.00537785	0.0193794
chr1:39933996-39934939	2.18611e-15	0.4842	-0.063221	TRUE	FALSE	0.0816485	0.25671	3.08801e-14
chr1:39936609-39937219	1.26774e-06	0.4802	-0.0792414	TRUE	FALSE	0.0393937	0.137247	6.92662e-06
chr1:39940243-39940709	5.29964e-06	0.4512	-0.195823	TRUE	FALSE	0.0280239	0.087045	2.57561e-05
chr1:39954361-39956068	0.171959	0.792	1.33702	FALSE	FALSE	-0.00449227	0.0416196	0.235272
chr1:39960242-39961117	1.4913e-18	0.8368	1.63461	TRUE	FALSE	-0.083321	-0.125622	2.56375e-17
chr1:39965136-39965366	0.00869257	0.2868	-0.910977	TRUE	FALSE	0.010187	0.0289698	0.0186003
chr1:39973453-39973876	0.278605	0.2844	-0.92274	FALSE	FALSE	-0.00364067	-0.00963389	0.345872
chr1:39992244-39992484	0.0020851	0.3766	-0.504005	TRUE	FALSE	0.012767	0.0376524	0.00538024
chr1:39995868-39996379	9.74179e-10	0.532	0.128175	TRUE	FALSE	-0.0394723	-0.0269052	8.29749e-09
chr1:40014224-40014662	0.485833	0.3222	-0.74368	FALSE	FALSE	1.3459e-05	-0.00595979	0.525666
chr1:40032274-40032693	0.49567	0.12	-1.99243	FALSE	FALSE	0.00028429	-0.000991225	0.533381
chr1:40034786-40035298	0.0203197	0.4032	-0.392149	TRUE	FALSE	0.0146147	-0.00798953	0.0388189
chr1:40038766-40041510	0.00092653	0.632	0.540806	TRUE	FALSE	-0.0663706	-0.0747642	0.0026515
chr1:40050893-40051294	0.132105	0.2056	-1.35165	FALSE	FALSE	-0.00590687	0.0184223	0.189511
chr1:40059220-40060627	0.000450545	0.6608	0.666861	TRUE	FALSE	0.0362568	0.0846489	0.0014073
chr1:40064749-40065486	1.53943e-27	0.8998	2.195	TRUE	FALSE	-0.0881765	-0.181684	3.78686e-26
chr1:40075351-40075542	0.17943	0.1996	-1.3888	FALSE	FALSE	0.00362035	0.0238557	0.243606
chr1:40078489-40078942	0.064897	0.384	-0.472604	FALSE	FALSE	0.0100106	-0.0297805	0.104727
chr1:40084692-40085093	0.00702799	0.1716	-1.57433	TRUE	FALSE	0.0138596	0.0202286	0.0154716
chr1:40094573-40094842	0.00501073	0.3648	-0.554591	TRUE	FALSE	0.0116314	0.0343412	0.0115556
chr1:40096661-40097881	0.20035	0.7846	1.29268	FALSE	FALSE	0.0178991	0.00927192	0.266205
chr1:40143951-40144401	0.13302	0.1948	-1.41912	FALSE	FALSE	-0.00708555	-0.00203059	0.190598
chr1:40153003-40153957	3.85499e-25	0.6624	0.674008	TRUE	FALSE	-0.0946343	-0.0373813	8.75123e-24
chr1:40155231-40155534	0.00168301	0.4176	-0.332633	TRUE	FALSE	0.01443	0.0404545	0.00446893
chr1:40160831-40162324	0.323465	0.8236	1.54093	FALSE	FALSE	0.00940863	-0.0844149	0.38895
chr1:40241659-40242250	0.00153479	0.5856	0.345805	TRUE	FALSE	0.022792	0.0590193	0.00412648
chr1:40257241-40258756	0.270438	0.7366	1.02837	FALSE	FALSE	0.045932	-0.0645005	0.337808
chr1:40312359-40312910	0.0756805	0.595	0.384674	FALSE	FALSE	-0.0112105	0.0665819	0.119261
chr1:40313571-40313931	2.36946e-22	0.116	-2.03087	TRUE	FALSE	-0.044613	-0.0118692	4.82006e-21
chr1:40314986-40317760	8.83326e-11	0.9042	2.24479	TRUE	FALSE	-0.12774	-0.228732	8.41788e-10
chr1:40338627-40339528	0.139089	0.561	0.245221	FALSE	FALSE	0.0138815	0.0331852	0.197646
chr1:40341687-40342641	0.00323739	0.5006	0.0024	TRUE	FALSE	0.0216943	0.0713322	0.00789025
chr1:40344402-40345036	0.0526895	0.6016	0.412136	FALSE	FALSE	0.0151462	0.0962409	0.087732
chr1:40352111-40352600	4.06564e-07	0.4262	-0.297372	TRUE	FALSE	-0.0309812	0.0330591	2.42237e-06
chr1:40356618-40356937	0.000854878	0.3218	-0.745512	TRUE	FALSE	0.015024	0.0419772	0.0024708
chr1:40373151-40375101	0.0710957	0.8342	1.61569	FALSE	FALSE	-0.0117037	-0.148562	0.113116
chr1:40381046-40382197	0.00140228	0.6644	0.682964	TRUE	FALSE	-0.0342954	0.000686467	0.0038116
chr1:40383483-40386758	5.60359e-05	0.8492	1.72834	TRUE	FALSE	-0.0712259	-0.147114	0.000219554
chr1:40387580-40390588	0.000171594	0.8154	1.48549	TRUE	FALSE	0.0589669	-0.0351616	0.000599888
chr1:40391559-40392237	3.31833e-23	0.6212	0.494645	TRUE	FALSE	-0.0711656	-0.0633045	6.99412e-22
chr1:40392996-40393778	1.87256e-09	0.4836	-0.0656235	TRUE	FALSE	-0.0512902	0.00598393	1.54449e-08
chr1:40394505-40395314	0.000771451	0.5892	0.360659	TRUE	FALSE	0.0357767	0.0582369	0.00225758
chr1:40396335-40397387	0.0113901	0.5206	0.0824467	TRUE	FALSE	0.0193041	0.0708182	0.0235334
chr1:40400265-40400769	2.37566e-11	0.6354	0.555454	TRUE	FALSE	-0.0370298	-0.0799097	2.40512e-10
chr1:40404547-40405246	0.102498	0.7146	0.917831	FALSE	FALSE	0.0125898	-0.0172417	0.153657
chr1:40421353-40421667	0.0142064	0.2898	-0.896356	TRUE	FALSE	0.0105337	0.0206175	0.0285495
chr1:40423165-40423682	0.0659272	0.6592	0.659731	FALSE	FALSE	0.0104097	0.0308314	0.10609
chr1:40438469-40438746	0.312152	0.0636	-2.68943	FALSE	FALSE	0.00219954	-0.00121815	0.37856
chr1:40449660-40451365	0.458907	0.813	1.46962	FALSE	FALSE	0.0106187	0.00739136	0.504762
chr1:40476837-40478037	0.346069	0.7924	1.33945	FALSE	FALSE	-0.00122528	-0.0931253	0.409504
chr1:40508268-40509467	0.142585	0.7456	1.07528	FALSE	FALSE	-0.011403	-0.00354168	0.201662
chr1:40531128-40532167	0.0342056	0.647	0.605878	FALSE	FALSE	0.0305481	0.0942392	0.0606312
chr1:40539286-40539801	1	0.4448	-0.221704	FALSE	FALSE	0	0.105346	1
chr1:40612253-40612742	0.498411	0.2232	-1.24711	FALSE	FALSE	0.000165318	0.0208288	0.53524
chr1:40664949-40666240	0.0231688	0.7156	0.92274	TRUE	FALSE	-0.0265671	-0.0199103	0.043438
chr1:40668686-40669282	1.66263e-05	0.7596	1.15049	TRUE	FALSE	-0.0374871	-0.0822079	7.3023e-05
chr1:40690969-40692909	0.0254473	0.6396	0.573628	TRUE	FALSE	-0.0171044	-0.031346	0.047061
chr1:40698954-40699439	0.0074271	0.505	0.0200007	TRUE	FALSE	0.0155082	0.0495726	0.0162199
chr1:40708636-40709628	0.00438047	0.8654	1.86088	TRUE	FALSE	-0.0343824	-0.171061	0.0102693
chr1:40712950-40713493	6.68215e-05	0.7514	1.10609	TRUE	FALSE	-0.033239	0.0263109	0.000257213
chr1:40774177-40774551	0.295696	0.1176	-2.01536	FALSE	FALSE	0.00272685	0.00620251	0.362558
chr1:40783093-40784513	0.000775481	0.6874	0.787992	TRUE	FALSE	-0.0276275	-0.0377735	0.00226836
chr1:40795177-40795949	8.5614e-06	0.5846	0.341686	TRUE	FALSE	0.0303947	0.0136991	3.98909e-05
chr1:40797333-40797738	0.0141968	0.0844	-2.38401	TRUE	FALSE	0.0105337	0.0215877	0.0285351
chr1:40801965-40804207	0.329614	0.8298	1.58421	FALSE	FALSE	0.018315	-0.142999	0.394486
chr1:40809245-40809837	0.000142734	0.3256	-0.728154	TRUE	FALSE	-0.0213021	-0.0162422	0.000508776
chr1:40817691-40820690	0.256568	0.8952	2.14499	FALSE	FALSE	0.000406311	-0.0859359	0.324145
chr1:40825381-40825729	0.0770076	0.1384	-1.82864	FALSE	FALSE	0.00672774	0.0151693	0.120977
chr1:40840822-40841182	1	0.3524	-0.608506	FALSE	FALSE	0	-0.00430634	1
chr1:40845076-40845540	0.00790706	0.1768	-1.53818	TRUE	FALSE	0.0141684	0.000280388	0.0171196
chr1:40849697-40850435	0.040924	0.628	0.523646	FALSE	FALSE	0.017156	-0.0136537	0.0707585
chr1:40860600-40863206	0.227416	0.7266	0.97744	FALSE	FALSE	0.0594111	0.0157512	0.294513
chr1:40875677-40876114	1.95189e-05	0.4962	-0.0152003	TRUE	FALSE	0.0246836	0.0686999	8.46175e-05
chr1:40884228-40884472	0.0302137	0.1158	-2.03282	FALSE	FALSE	0.00778745	0.0238629	0.0545646
chr1:40890744-40891154	0.000135211	0.4362	-0.256599	TRUE	FALSE	0.0197184	0.0565551	0.00048501
chr1:40898356-40898707	0.000403607	0.413	-0.351577	TRUE	FALSE	0.0169198	0.0509514	0.00127638
chr1:40905110-40905427	1	0.4222	-0.313749	FALSE	FALSE	0	0.0500092	1
chr1:40948950-40949305	0.0124336	0.1568	-1.68223	TRUE	FALSE	0.0108948	0.0245501	0.0253891
chr1:40952458-40952870	0.261226	0.2124	-1.31052	FALSE	FALSE	0.00365324	0.012646	0.328676
chr1:40971926-40972375	0.00062235	0.4444	-0.223324	TRUE	FALSE	0.018079	0.0535994	0.00186838
chr1:40978918-40981135	0.140784	0.7504	1.10075	FALSE	FALSE	0.0118805	-0.131143	0.199512
chr1:41003456-41004314	0.00253264	0.5884	0.357355	TRUE	FALSE	0.038161	0.0228718	0.00637399
chr1:41109956-41110253	0.00448184	0.3834	-0.475142	TRUE	FALSE	0.0119022	0.0409245	0.0104807
chr1:41240274-41242903	0.00214454	0.8612	1.82529	TRUE	FALSE	-0.0421151	-0.128495	0.00551694
chr1:41268171-41268555	0.156387	0.1844	-1.48682	FALSE	FALSE	0.00552544	0.0243098	0.217584
chr1:41274727-41275284	1.04583e-07	0.459	-0.164369	TRUE	FALSE	0.0380446	0.120756	6.83821e-07
chr1:41357803-41358468	0.012428	0.2956	-0.868339	TRUE	FALSE	0.0128143	-0.0114931	0.0253814
chr1:41359268-41359700	0.477078	0.1346	-1.86088	FALSE	FALSE	-0.000190712	0.0239624	0.519192
chr1:41360243-41367339	0.026187	0.3842	-0.471759	TRUE	FALSE	-0.0117849	-0.0287392	0.0482252
chr1:41372211-41372662	0.0326144	0.3866	-0.461627	FALSE	FALSE	0.0103245	0.0141184	0.0582152
chr1:41381036-41383905	0.0686823	0.777	1.24827	FALSE	FALSE	0.0294546	0.041347	0.109822
chr1:41417062-41417458	0.0450672	0.2788	-0.950422	FALSE	FALSE	0.00933143	0.0301878	0.0768779
chr1:41428385-41428836	1	0.4394	-0.243597	FALSE	FALSE	0	0.06233	1
chr1:41432642-41433198	3.44087e-07	0.5012	0.00480001	TRUE	FALSE	0.0375789	0.102722	2.07424e-06
chr1:41516032-41516853	0.00444387	0.7166	0.927658	TRUE	FALSE	-0.020034	-0.0305808	0.0104018
chr1:41574037-41574525	0.0631379	0.5184	0.0736332	FALSE	FALSE	-0.0105591	-0.0396457	0.102288
chr1:41658342-41658746	0.114378	0.4014	-0.399635	FALSE	FALSE	0.00669905	0.0285666	0.168337
chr1:41661187-41664260	0.0158381	0.8702	1.90273	TRUE	FALSE	-0.0332554	-0.0738968	0.0313633
chr1:41667202-41667702	2.19718e-07	0.5816	0.329345	TRUE	FALSE	-0.0322071	-0.0311684	1.36644e-06
chr1:41673242-41674385	0.450705	0.7752	1.23791	FALSE	FALSE	0.000548265	-0.0229082	0.498098
chr1:41678538-41679003	2.17044e-05	0.2546	-1.07423	TRUE	FALSE	-0.0242053	0.0299106	9.32413e-05
chr1:41683782-41684474	2.25071e-05	0.579	0.31867	TRUE	FALSE	0.0315396	0.0818353	9.63246e-05
chr1:41715489-41716108	1.42675e-05	0.4664	-0.134603	TRUE	FALSE	0.0254961	0.0527053	6.34909e-05
chr1:41726700-41729236	2.36685e-27	0.9148	2.3737	TRUE	FALSE	-0.17119	-0.159889	5.7781e-26
chr1:41738872-41739861	0.0189613	0.8698	1.89919	TRUE	FALSE	0.0289999	0.151987	0.0365901
chr1:41740504-41741523	0.00443482	0.6788	0.748263	TRUE	FALSE	0.0226064	0.0624489	0.0103831
chr1:41750995-41752659	0.00902305	0.8318	1.59844	TRUE	FALSE	-0.0283583	0.139455	0.0192077
chr1:41764658-41765531	5.99608e-06	0.5732	0.294919	TRUE	FALSE	0.0343002	0.101034	2.88372e-05
chr1:41768431-41768974	0.0100786	0.5172	0.0688272	TRUE	FALSE	0.0180309	0.088704	0.0211584
chr1:41789689-41789966	1	0.4094	-0.366446	FALSE	FALSE	0	0.0450765	1
chr1:41802723-41803647	0.000633978	0.8386	1.64785	TRUE	FALSE	0.0392924	0.13776	0.00189932
chr1:41804232-41804475	0.163136	0.2584	-1.0543	FALSE	FALSE	-0.0044717	-0.00347229	0.22529
chr1:41806119-41807249	0.000381744	0.523	0.092065	TRUE	FALSE	0.0263651	0.0210783	0.00121579
chr1:41811353-41812354	0.0265664	0.6572	0.650841	TRUE	FALSE	0.0158735	0.0553693	0.048843
chr1:41891070-41892657	0.113908	0.7574	1.13848	FALSE	FALSE	0.0196676	0.00533342	0.16774
chr1:41897952-41898806	4.32992e-14	0.678	0.744596	TRUE	FALSE	0.0759087	0.143764	5.57629e-13
chr1:41914572-41914907	0.000873326	0.2592	-1.05013	TRUE	FALSE	0.0161453	0.0208057	0.00251782
chr1:41916003-41916639	1.09674e-06	0.3316	-0.700957	TRUE	FALSE	0.0333882	0.0614257	6.07227e-06
chr1:41917852-41918383	0.000358852	0.5028	0.0112001	TRUE	FALSE	0.0247165	0.0255928	0.00115291
chr1:41919646-41920516	5.66156e-15	0.858	1.79878	TRUE	FALSE	0.0932605	0.153177	7.79914e-14
chr1:42035061-42036688	0.133361	0.7896	1.32252	FALSE	FALSE	-0.00451944	-0.00906974	0.191004
chr1:42053142-42053384	0.00113598	0.2794	-0.94744	TRUE	FALSE	0.0143018	0.0204142	0.00316571
chr1:42168327-42168639	0.0138032	0.2388	-1.15927	TRUE	FALSE	0.00986383	0.0205741	0.027834
chr1:42173263-42173717	0.108038	0.1856	-1.47886	FALSE	FALSE	0.00802451	0.00867674	0.160496
chr1:42298532-42298858	1	0.3306	-0.705473	FALSE	FALSE	0	0.0272578	1
chr1:42320042-42320422	1	0.32	-0.753772	FALSE	FALSE	0	0.0322189	1
chr1:42334189-42336083	0.194935	0.8238	1.54231	FALSE	FALSE	0.00708415	-0.151624	0.260455
chr1:42380336-42381150	0.233713	0.5292	0.116933	FALSE	FALSE	0.00644167	0.0163143	0.30098
chr1:42455631-42457332	0.00103883	0.8602	1.81695	TRUE	FALSE	-0.0484381	-0.142636	0.00292879
chr1:42462722-42463829	0.284135	0.8232	1.53818	FALSE	FALSE	0.00370771	-0.131213	0.351174
chr1:42551268-42551530	0.00887864	0.3624	-0.564963	TRUE	FALSE	0.0110374	0.0295862	0.0189379
chr1:42657795-42659089	0.401866	0.7258	0.973417	FALSE	FALSE	0.00783773	-0.0156918	0.457426
chr1:42681110-42683738	0.0220682	0.6988	0.84159	TRUE	FALSE	-0.0211483	-0.0719618	0.0416634
chr1:42737187-42737590	0.020211	0.3896	-0.448994	TRUE	FALSE	0.0113698	0.0376998	0.0386529
chr1:42747143-42747468	0.0770017	0.048	-2.98736	FALSE	FALSE	-0.00609669	-0.00948654	0.120974
chr1:42757023-42757294	0.123073	0.07	-2.58669	FALSE	FALSE	0.00519303	0.0181306	0.178803
chr1:42765831-42767967	0.169401	0.796	1.36148	FALSE	FALSE	0.0110444	-0.100118	0.232448
chr1:42784949-42785826	0.393166	0.6976	0.835895	FALSE	FALSE	0.00293013	-0.0313783	0.450097
chr1:42816098-42817840	0.400223	0.8306	1.58989	FALSE	FALSE	0.0208257	-0.0845814	0.456023
chr1:42838525-42838798	0.0197545	0.2786	-0.951417	TRUE	FALSE	-0.00932305	0.00724042	0.0378838
chr1:42846003-42847478	0.448114	0.8186	1.50689	FALSE	FALSE	0.0130266	-0.0646541	0.495843
chr1:42913331-42913765	0.432014	0.4574	-0.170814	FALSE	FALSE	-0.000827731	-0.0365526	0.482703
chr1:42922877-42925288	0.00580084	0.7334	1.01194	TRUE	FALSE	-0.0386071	-0.0443098	0.013111
chr1:42930815-42932859	0.0961767	0.8632	1.84213	FALSE	FALSE	-0.0122579	0.0224197	0.145852
chr1:42934139-42934374	0.00982328	0.0918	-2.29185	TRUE	FALSE	-0.010549	0.0075132	0.020687
chr1:42935011-42937614	3.73191e-12	0.873	1.92775	TRUE	FALSE	-0.0898278	-0.13095	4.08486e-11
chr1:42938164-42938872	0.336996	0.4462	-0.216036	FALSE	FALSE	0.00391391	0.0367468	0.401176
chr1:42941781-42945624	0.115289	0.767	1.19145	FALSE	FALSE	-0.0128289	-0.0501198	0.169436
chr1:42951938-42953487	8.5665e-48	0.8132	1.47094	TRUE	FALSE	-0.157418	-0.0810727	3.47447e-46
chr1:42955309-42956024	0.0199236	0.5762	0.307193	TRUE	FALSE	-0.0149734	-0.0181399	0.0381635
chr1:42957198-42959708	0.0118315	0.6656	0.688351	TRUE	FALSE	-0.03992	-0.215565	0.0243328
chr1:42980334-42980853	0.066472	0.5514	0.206329	FALSE	FALSE	0.0105	0.0487326	0.106862
chr1:42993798-42994230	9.25719e-10	0.5646	0.259852	TRUE	FALSE	-0.0344497	-0.0347491	7.90072e-09
chr1:43034795-43035154	0.0017354	0.1994	-1.39005	TRUE	FALSE	0.0143397	0.0186714	0.0045919
chr1:43068089-43068702	0.0880396	0.567	0.269622	FALSE	FALSE	-0.00906238	-0.0273136	0.135413
chr1:43073585-43074036	0.286483	0.314	-0.781485	FALSE	FALSE	-0.00347446	-0.0220765	0.353495
chr1:43171728-43172972	0.413406	0.7516	1.10716	FALSE	FALSE	0.015772	-0.0388902	0.467053
chr1:43221205-43221632	8.92704e-56	0.8968	2.16216	TRUE	FALSE	-0.0892353	-0.209396	4.23582e-54
chr1:43227207-43227639	0.0897312	0.4902	-0.039205	FALSE	FALSE	-0.00811656	-0.0385586	0.137613
chr1:43239438-43239937	5.68226e-79	0.6222	0.498897	TRUE	FALSE	-0.117289	-0.0596147	4.1754e-77
chr1:43274318-43274790	7.35296e-05	0.282	-0.934562	TRUE	FALSE	0.0236762	0.0339757	0.000280506
chr1:43330275-43330519	0.0534978	0.3052	-0.822657	FALSE	FALSE	0.00683237	0.0340851	0.0889095
chr1:43348710-43349810	0.00735033	0.813	1.46962	TRUE	FALSE	-0.027501	-0.120584	0.0160725
chr1:43358028-43359543	0.380932	0.638	0.566694	FALSE	FALSE	0.0256029	0.0540785	0.43965
chr1:43366406-43368956	2.46103e-05	0.7676	1.19481	TRUE	FALSE	-0.077429	-0.0641175	0.000104461
chr1:43381508-43381936	0.000131905	0.4392	-0.244409	TRUE	FALSE	0.0210202	0.0672078	0.000474424
chr1:43389259-43390436	0.415263	0.6798	0.752853	FALSE	FALSE	0.0137353	0.0465671	0.468584
chr1:43414599-43415024	0.0124919	0.122	-1.97363	TRUE	FALSE	-0.0127207	0.0228203	0.0254926
chr1:43452864-43455016	0.404202	0.8388	1.64933	FALSE	FALSE	0.0145478	-0.102182	0.459445
chr1:43460897-43461425	0.000146188	0.4622	-0.151489	TRUE	FALSE	0.0229017	0.0562584	0.000519705
chr1:43529135-43529552	0.24075	0.1408	-1.80866	FALSE	FALSE	-0.00383049	0.00442109	0.308369
chr1:43530635-43531819	0.01455	0.6424	0.585796	TRUE	FALSE	-0.0175729	-0.0359785	0.0291426
chr1:43565625-43566106	0.236191	0.2026	-1.37012	FALSE	FALSE	0.00432315	0.00213835	0.303642
chr1:43649080-43651086	0.106051	0.794	1.34921	FALSE	FALSE	0.00644028	-0.0559762	0.158063
chr1:43706771-43708231	0.128755	0.8632	1.84213	FALSE	FALSE	-0.00918846	-0.0933198	0.185562
chr1:43711105-43711323	0.00758308	0.3324	-0.69735	TRUE	FALSE	0.0105481	0.0382429	0.0165128
chr1:43763445-43763813	0.0382655	0.1326	-1.87816	FALSE	FALSE	0.00938374	0.0148829	0.0667851
chr1:43781491-43781984	1.23041e-05	0.4564	-0.174844	TRUE	FALSE	0.0270688	0.0882769	5.54361e-05
chr1:43831937-43832188	0.022162	0.305	-0.8236	TRUE	FALSE	0.00859995	0.0267834	0.0418191
chr1:43834151-43834897	0.00394669	0.4624	-0.150684	TRUE	FALSE	0.0174943	0.0698753	0.00937852
chr1:43836383-43836970	0.0270841	0.793	1.3431	TRUE	FALSE	-0.015753	-0.0479818	0.0496909
chr1:43853367-43853793	0.000468487	0.4774	-0.0904616	TRUE	FALSE	0.0188013	0.0399305	0.00145616
chr1:43867936-43868337	1	0.4384	-0.247658	FALSE	FALSE	0	0.0774226	1
chr1:43933834-43935150	0.383795	0.492	-0.0320027	FALSE	FALSE	-0.0022874	-0.00563322	0.442203
chr1:43935970-43936941	0.373676	0.6084	0.440592	FALSE	FALSE	-0.00183094	-0.024488	0.433545
chr1:43945974-43947825	0.0410066	0.7228	0.958393	FALSE	FALSE	-0.0210073	-0.0215581	0.0708805
chr1:43969413-43970557	0.410108	0.622	0.498046	FALSE	FALSE	0.0138779	-0.00710279	0.46419
chr1:43974158-43976124	0.231463	0.7504	1.10075	FALSE	FALSE	0.00543974	-0.0470884	0.298762
chr1:43978172-43980332	0.102961	0.7634	1.17141	FALSE	FALSE	-0.0133562	-0.0519835	0.154258
chr1:43982732-43983250	1.60611e-06	0.4736	-0.105698	TRUE	FALSE	0.0310933	0.0726008	8.62114e-06
chr1:43991007-43992516	0.101519	0.7538	1.11898	FALSE	FALSE	-0.010421	-0.0358683	0.152449
chr1:44005591-44006090	0.448412	0.257	-1.06162	FALSE	FALSE	-0.000599943	-1.80826e-05	0.496073
chr1:44029453-44031707	1.47179e-05	0.8858	2.04854	TRUE	FALSE	-0.0839837	-0.201413	6.5318e-05
chr1:44036527-44036959	0.350773	0.241	-1.1472	FALSE	FALSE	0.00250325	0.0286939	0.413626
chr1:44047673-44048067	0.174935	0.1624	-1.64048	FALSE	FALSE	0.00498378	0.0132695	0.238602
chr1:44068628-44068914	0.00654735	0.2432	-1.13521	TRUE	FALSE	-0.0110906	0.00167665	0.0145504
chr1:44212728-44214099	0.365741	0.7452	1.07317	FALSE	FALSE	0.00303539	0.0875514	0.426817
chr1:44217673-44218132	0.0542022	0.1796	-1.51906	FALSE	FALSE	0.0108231	-0.00264275	0.089885
chr1:44227214-44227625	0.0012966	0.404	-0.388826	TRUE	FALSE	0.0160929	0.0584126	0.00355948
chr1:44238047-44238580	0.0121866	0.4226	-0.312109	TRUE	FALSE	0.0164203	0.000700086	0.0249541
chr1:44261954-44262325	1	0.448	-0.208755	FALSE	FALSE	0	0.0581268	1
chr1:44263530-44264022	3.43929e-05	0.4534	-0.186943	TRUE	FALSE	0.0256623	0.0803945	0.000141332
chr1:44306116-44306518	1	0.532	0.128175	FALSE	FALSE	0	-0.0231842	1
chr1:44318315-44318635	0.0862058	0.069	-2.60215	FALSE	FALSE	-0.00638187	-0.000150815	0.132981
chr1:44354665-44356007	0.0433604	0.6694	0.705473	FALSE	FALSE	0.0489333	0.057357	0.0743321
chr1:44405008-44408015	0.437935	0.752	1.10931	FALSE	FALSE	0.00841076	-0.0282785	0.487433
chr1:44408812-44409196	0.189515	0.1344	-1.8626	FALSE	FALSE	0.00462267	0.00691931	0.254604
chr1:44417315-44418320	0.0554738	0.4912	-0.0352036	FALSE	FALSE	0.0137305	0.0402288	0.0916971
chr1:44485599-44486184	1.14973e-08	0.6336	0.547692	TRUE	FALSE	0.0436418	0.106145	8.56045e-08
chr1:44499300-44499694	0.00289013	0.4298	-0.282667	TRUE	FALSE	0.014867	0.0512481	0.00714494
chr1:44595099-44595540	0.191416	0.2858	-0.915871	FALSE	FALSE	0.00575323	0.00529376	0.256661
chr1:44631283-44633056	0.00368036	0.7598	1.15158	TRUE	FALSE	-0.0380224	0.00779915	0.00882855
chr1:44652605-44653291	0.248964	0.4068	-0.37721	FALSE	FALSE	-0.00499064	-0.00668229	0.316581
chr1:44664706-44665121	0.00193829	0.2674	-1.00785	TRUE	FALSE	-0.0153387	-0.0220586	0.0050447
chr1:44672147-44672768	4.24118e-05	0.657	0.649954	TRUE	FALSE	0.0353262	0.0926688	0.000170958
chr1:44673550-44675158	0.00113599	0.6944	0.820771	TRUE	FALSE	-0.0476991	-0.0446184	0.00316571
chr1:44676405-44677533	1.30055e-05	0.6328	0.544248	TRUE	FALSE	0.0372363	0.0924076	5.83733e-05
chr1:44696720-44697237	0.300866	0.3574	-0.586667	FALSE	FALSE	-0.00371241	0.0339162	0.367535
chr1:44698188-44698621	0.000158476	0.4684	-0.126569	TRUE	FALSE	-0.0202947	0.0238299	0.000558338
chr1:44707869-44708485	0.444257	0.2514	-1.09116	FALSE	FALSE	-0.000652256	0.0130355	0.492512
chr1:44714736-44715593	0.144931	0.5794	0.320311	FALSE	FALSE	-0.00892576	-0.00847191	0.204392
chr1:44721198-44722465	0.067564	0.7676	1.19481	FALSE	FALSE	-0.015814	-0.039582	0.108313
chr1:44723083-44725191	0.347744	0.7226	0.957395	FALSE	FALSE	-0.00177113	-0.0130636	0.410865
chr1:44729188-44729680	0.0572414	0.3272	-0.720876	FALSE	FALSE	0.0128041	0.0163528	0.0941803
chr1:44730350-44731715	0.131877	0.8096	1.44741	FALSE	FALSE	-0.00832365	-0.0817144	0.189282
chr1:44738555-44740414	0.0366216	0.726	0.974422	FALSE	FALSE	0.044287	-0.0322773	0.0642897
chr1:44774884-44777369	0.082539	0.706	0.876035	FALSE	FALSE	-0.0127102	-0.0111615	0.128204
chr1:44783928-44787390	0.236669	0.8506	1.73931	FALSE	FALSE	-0.00165153	-0.122004	0.304116
chr1:44793584-44794832	0.00692243	0.3378	-0.673114	TRUE	FALSE	0.0224874	0.0113358	0.0152677
chr1:44796815-44797185	0.000186207	0.2108	-1.32011	TRUE	FALSE	0.0189059	0.0209285	0.000645084
chr1:44799301-44811026	0.0103574	0	-18.4207	TRUE	FALSE	0.0873535	0.000140786	0.0216818
chr1:44811808-44814541	0.00897131	0.6896	0.79825	TRUE	FALSE	0.0458184	0.0349566	0.01911
chr1:44819079-44820987	0.0878725	0.8206	1.52042	FALSE	FALSE	-0.00827642	-0.0787928	0.135188
chr1:44826333-44827093	2.76434e-06	0.5616	0.247658	TRUE	FALSE	0.0417502	0.112286	1.42166e-05
chr1:44833969-44834269	0.00884189	0.3954	-0.424669	TRUE	FALSE	0.0110374	0.0438637	0.0188671
chr1:44835790-44836317	0.313485	0.4308	-0.278588	FALSE	FALSE	-0.00336565	0.0448319	0.37977
chr1:44842788-44843628	0.00637135	0.6286	0.526215	TRUE	FALSE	-0.0197396	-0.0325095	0.0142118
chr1:44985987-44987073	0.252283	0.671	0.712711	FALSE	FALSE	0.00131416	0.0509344	0.319884
chr1:45001101-45001518	0.00623382	0.2096	-1.32734	TRUE	FALSE	0.0127907	0.0221336	0.0139462
chr1:45010401-45013111	0.30195	0.8128	1.46831	FALSE	FALSE	0.0101975	0.0236467	0.368596
chr1:45014368-45014918	0.111209	0.4274	-0.292467	FALSE	FALSE	0.0118532	0.0231276	0.164382
chr1:45018602-45019074	0.361236	0.2682	-1.00377	FALSE	FALSE	-0.00209161	0.0139469	0.422673
chr1:45051073-45051540	0.218858	0.4388	-0.246034	FALSE	FALSE	0.00503101	0.020745	0.285609
chr1:45205574-45206954	0.258052	0.9014	2.21288	FALSE	FALSE	0.0130436	0.0738366	0.325587
chr1:45300210-45300677	0.387365	0.3232	-0.739104	FALSE	FALSE	-0.00165457	-0.00943892	0.445263
chr1:45303042-45304958	0.30398	0.7708	1.21283	FALSE	FALSE	0.0173166	-0.100414	0.37054
chr1:45326477-45327983	0.0047058	0.802	1.39884	TRUE	FALSE	-0.0302945	-0.0865647	0.0109428
chr1:45339343-45341468	0.478013	0.785	1.29505	FALSE	FALSE	0.0324099	-0.0505738	0.51989
chr1:45359782-45360180	0.267817	0.1014	-2.18176	FALSE	FALSE	-0.00327448	-0.00523909	0.335147
chr1:45393525-45394852	1.28332e-14	0.9142	2.36603	TRUE	FALSE	-0.0873751	0.0862041	1.72313e-13
chr1:45483489-45483761	0.00175691	0.4048	-0.385504	TRUE	FALSE	0.0143397	0.0387223	0.00463984
chr1:45490187-45491876	0.0012615	0.8682	1.88514	TRUE	FALSE	-0.055025	-0.157137	0.00347217
chr1:45493058-45493515	0.338617	0.4838	-0.0648227	FALSE	FALSE	-0.00246707	-0.0357191	0.402642
chr1:45499363-45500759	0.0417267	0.7706	1.2117	FALSE	FALSE	-0.0199897	-0.0487204	0.0719438
[truncated: 56,933 more rows]
